# Supplementary material for: Bis(1,1-dimethyl­guanidinium) tetra­aqua­dimethyl­tin(IV) bis­(sulfate)
Source: Acta Crystallogr Sect E Struct Rep Online. 2011 Dec 21;68(Pt 1):m70. doi: 10.1107/S1600536811053761 (PMC3254333; doi:10.1107/S1600536811053761)
Supplement: Supplementary file 1 [file e-68-00m70-sup1.cif]

##############################################################################
#                                                                            #
# This CIF contains the data in a paper accepted for publication in          #
# Acta Crystallographica Section E. It conforms to the requirements of       #
# Notes for Authors for Acta Crystallographica Section E, and has been       #
# peer reviewed under the auspices of the IUCr Commission on Journals.       #
#                                                                            #
# Full details of the Crystallographic Information File format               #
# are given in the paper "The Crystallographic Information File (CIF):       #
# a New Standard Archive File for Crystallography" by S. R. Hall, F. H.      #
# Allen and I. D. Brown [Acta Cryst. (1991), A47, 655-685].                  #
#                                                                            #
# The current version of the core CIF dictionary is obtainable from          #
# ftp://ftp.iucr.org/pub/cif_core.dic.                                       #
#                                                                            #
# Software is freely available for graphical display of the structure(s)     #
# in this CIF. For information consult the CIF software page                 #
# http://www.iucr.org/resources/cif/software.                                #
#                                                                            #
# This file may be used for bona fide research purposes within the           #
# scientific community so long as proper attribution is given to the journal # 
# article from which it was obtained.                                        #
#                                                                            #
##############################################################################
data_I
_audit_creation_method     SHELXL-97
_chemical_name_systematic
;
;
_chemical_name_common     ?
_chemical_formula_moiety     'C2 H14 O4 Sn, 2(C3 H10 N3), 2(O4 S)'
_chemical_formula_sum     'C8 H34 N6 O12 S2 Sn1'
_chemical_formula_weight     589.26
_chemical_melting_point     ?
_symmetry_cell_setting     monoclinic
_symmetry_space_group_name_H-M     'P 21/n'
_symmetry_space_group_name_Hall     '-P 2yn'
loop_
    _symmetry_equiv_pos_as_xyz
    'x, y, z'
    '-x+1/2, y+1/2, -z+1/2'
    '-x, -y, -z'
    'x-1/2, -y-1/2, z-1/2'
_cell_length_a     6.6830(10)
_cell_length_b     12.609(2)
_cell_length_c     13.469(2)
_cell_angle_alpha     90.00
_cell_angle_beta     99.207(10)
_cell_angle_gamma     90.00
_cell_volume     1120.4(3)
_cell_formula_units_Z     2
_cell_measurement_reflns_used     46680
_cell_measurement_theta_min     1.0
_cell_measurement_theta_max     33.73
_cell_measurement_temperature     293(2)
_exptl_crystal_description     prism
_exptl_crystal_colour     colorless
_exptl_crystal_size_max     0.25
_exptl_crystal_size_mid     0.12
_exptl_crystal_size_min     0.10
_exptl_crystal_density_diffrn     1.747
_exptl_crystal_density_meas     ?
_exptl_crystal_density_method     'not measured'
_exptl_crystal_F_000     604
_exptl_absorpt_coefficient_mu     1.391
_exptl_absorpt_correction_type     multi-scan
_exptl_absorpt_process_details     '(HKL SCALEPACK; Otwinowski & Minor, 1997)'
_exptl_absorpt_correction_T_min     0.7224
_exptl_absorpt_correction_T_max     0.8734
_exptl_special_details     ?
_diffrn_ambient_temperature     293(2)
_diffrn_radiation_type     MoK\a
_diffrn_radiation_wavelength     0.71069
_diffrn_radiation_source     'fine-focus sealed tube'
_diffrn_radiation_monochromator     graphite
_diffrn_measurement_device_type     'Nonius KappaCCD'
_diffrn_measurement_method     '\f scans and \w scans with \k = 0'
_diffrn_reflns_number     13961
_diffrn_reflns_av_R_equivalents     0.0481
_diffrn_reflns_av_sigmaI/netI     0.0428
_diffrn_reflns_theta_min     3.49
_diffrn_reflns_theta_max     33.74
_diffrn_reflns_theta_full     33.74
_diffrn_measured_fraction_theta_max     0.995
_diffrn_measured_fraction_theta_full     0.995
_diffrn_reflns_limit_h_min     -10
_diffrn_reflns_limit_h_max     7
_diffrn_reflns_limit_k_min     -19
_diffrn_reflns_limit_k_max     19
_diffrn_reflns_limit_l_min     -20
_diffrn_reflns_limit_l_max     21
_diffrn_standards_decay_%     ?
_refine_special_details
;
Refinement of <i>F</i>^2^ against ALL reflections. The weighted <i>R</i>-factor
<i>wR</i> and goodness of fit <i>S</i> are based on <i>F</i>^2^, conventional
<i>R</i>-factors <i>R</i> are based on <i>F</i>, with <i>F</i> set to zero for
negative <i>F</i>^2^. The threshold expression of <i>F</i>^2^ >
2\s(<i>F</i>^2^) is used only for calculating <i>R</i>-factors(gt) <i>etc</i>.
and is not relevant to the choice of reflections for refinement.
<i>R</i>-factors based on <i>F</i>^2^ are statistically about twice as large
as those based on <i>F</i>, and <i>R</i>-- factors based on ALL data will be
even larger.
;
_reflns_number_total     4462
_reflns_number_gt     3306
_reflns_threshold_expression     >2\s(I)
_refine_ls_structure_factor_coef     Fsqd
_refine_ls_matrix_type     full
_refine_ls_R_factor_all     0.0572
_refine_ls_R_factor_gt     0.0335
_refine_ls_wR_factor_gt     0.0748
_refine_ls_wR_factor_ref     0.0844
_refine_ls_goodness_of_fit_ref     1.071
_refine_ls_restrained_S_all     1.071
_refine_ls_number_reflns     4462
_refine_ls_number_parameters     168
_refine_ls_number_restraints     0
_refine_ls_hydrogen_treatment     mixed
_refine_ls_weighting_scheme     calc
_refine_ls_weighting_details
         'calc w=1/[\s^2^(Fo^2^)+(0.0378P)^2^+0.1746P] where P=(Fo^2^+2Fc^2^)/3'
_atom_sites_solution_hydrogens     geom
_atom_sites_solution_primary     direct
_atom_sites_solution_secondary     difmap
_refine_ls_shift/su_max     0.000
_refine_ls_shift/su_mean     0.000
_refine_diff_density_max     1.511
_refine_diff_density_min     -1.173
_refine_ls_extinction_method     none
_refine_ls_extinction_coef     ?
loop_
    _atom_type_symbol
    _atom_type_description
    _atom_type_scat_dispersion_real
    _atom_type_scat_dispersion_imag
    _atom_type_scat_source
    'C' 'C' 0.0033 0.0016
                         'International Tables Vol C Tables 4.2.6.8 and 6.1.1.4'
    'H' 'H' 0.0000 0.0000
                         'International Tables Vol C Tables 4.2.6.8 and 6.1.1.4'
    'O' 'O' 0.0106 0.0060
                         'International Tables Vol C Tables 4.2.6.8 and 6.1.1.4'
    'S' 'S' 0.1246 0.1234
                         'International Tables Vol C Tables 4.2.6.8 and 6.1.1.4'
    'Sn' 'Sn' -0.6537 1.4246
                         'International Tables Vol C Tables 4.2.6.8 and 6.1.1.4'
    'N' 'N' 0.0061 0.0033
                         'International Tables Vol C Tables 4.2.6.8 and 6.1.1.4'
_computing_data_collection     'COLLECT (Nonius, 2003)'
_computing_cell_refinement     'HKL SCALEPACK (Otwinowski & Minor, 1997)'
_computing_data_reduction     'HKL DENZO (Otwinowski & Minor, 1997)'
_computing_structure_solution     'SHELXS-97 (Sheldrick, 2008)'
_computing_structure_refinement     'SHELXL-97 (Sheldrick, 2008)'
_computing_molecular_graphics     'ORTEP-3 (Farrugia, 1997)'
_computing_publication_material     'PublCIF (Westrip, 2010)'
loop_
    _atom_site_type_symbol
    _atom_site_label
    _atom_site_fract_x
    _atom_site_fract_y
    _atom_site_fract_z
    _atom_site_U_iso_or_equiv
    _atom_site_adp_type
    _atom_site_calc_flag
    _atom_site_refinement_flags
    _atom_site_occupancy
    _atom_site_symmetry_multiplicity
    _atom_site_disorder_assembly
    _atom_site_disorder_group
    Sn Sn1 0.5000 0.5000 0.5000 0.02430(6) Uani d S 1 2 . .
    S S1 1.36662(7) 0.79887(3) 0.78817(3) 0.02461(10) Uani d . 1 1 . .
    O O3 0.4232(3) 0.64310(13) 0.40639(14) 0.0413(4) Uani d . 1 1 . .
    O O2 0.3228(3) 0.56250(15) 0.61365(13) 0.0411(4) Uani d . 1 1 . .
    N N3 0.7496(3) 1.12233(14) 0.49706(16) 0.0375(4) Uani d . 1 1 . .
    N N2 0.7117(3) 0.96848(18) 0.40651(15) 0.0356(4) Uani d . 1 1 . .
    N N1 0.7856(3) 0.96105(15) 0.58016(13) 0.0342(4) Uani d . 1 1 . .
    C C6 0.7503(3) 1.01623(15) 0.49489(16) 0.0280(4) Uani d . 1 1 . .
    C C5 0.7904(4) 0.84580(18) 0.58146(19) 0.0426(5) Uani d . 1 1 . .
    H H5A 0.8283 0.8203 0.5199 0.064 Uiso calc R 1 1 . .
    H H5B 0.6586 0.8191 0.5880 0.064 Uiso calc R 1 1 . .
    H H5C 0.8875 0.8220 0.6373 0.064 Uiso calc R 1 1 . .
    C C4 0.8083(5) 1.0131(2) 0.67791(19) 0.0498(7) Uani d . 1 1 . .
    H H4A 0.7047 1.0660 0.6772 0.075 Uiso calc R 1 1 . .
    H H4B 0.9392 1.0462 0.6919 0.075 Uiso calc R 1 1 . .
    H H4C 0.7960 0.9615 0.7290 0.075 Uiso calc R 1 1 . .
    C C1 0.7679(3) 0.57383(18) 0.56804(17) 0.0379(5) Uani d . 1 1 . .
    H H1A 0.8647 0.5208 0.5949 0.057 Uiso calc R 1 1 . .
    H H1B 0.7393 0.6190 0.6214 0.057 Uiso calc R 1 1 . .
    H H1C 0.8223 0.6155 0.5190 0.057 Uiso calc R 1 1 . .
    O O12 1.3577(3) 0.75608(13) 0.68640(12) 0.0480(5) Uani d . 1 1 A 1
    O O11 1.5624(3) 0.77413(14) 0.84837(16) 0.0582(5) Uani d . 1 1 A 1
    O O13 1.3383(3) 0.91454(10) 0.78006(11) 0.0377(3) Uani d . 1 1 A 1
    O O10 1.2059(3) 0.75053(12) 0.83607(13) 0.0428(4) Uani d . 1 1 A 1
    H H22 0.263(6) 0.524(3) 0.645(3) 0.067(11) Uiso d . 1 1 . .
    H H12 0.339(5) 0.615(3) 0.635(2) 0.063(10) Uiso d . 1 1 . .
    H H23 0.321(5) 0.660(2) 0.384(2) 0.057(10) Uiso d . 1 1 . .
    H H13 0.514(5) 0.681(3) 0.376(2) 0.067(9) Uiso d . 1 1 . .
    H H2N 0.696(5) 1.0045(19) 0.358(3) 0.043(9) Uiso d . 1 1 . .
    H H1N 0.703(4) 0.904(2) 0.4009(19) 0.042(7) Uiso d . 1 1 . .
    H H4N 0.810(4) 1.151(2) 0.548(2) 0.037(7) Uiso d . 1 1 . .
    H H3N 0.728(4) 1.156(2) 0.441(2) 0.039(7) Uiso d . 1 1 . .
loop_
    _atom_site_aniso_label
    _atom_site_aniso_U_11
    _atom_site_aniso_U_22
    _atom_site_aniso_U_33
    _atom_site_aniso_U_12
    _atom_site_aniso_U_13
    _atom_site_aniso_U_23
    Sn1 0.03122(11) 0.01843(8) 0.02355(10) -0.00060(6) 0.00527(7) 0.00027(6)
    S1 0.0327(2) 0.01763(17) 0.0236(2) 0.00150(16) 0.00469(16) 0.00042(16)
    O3 0.0357(9) 0.0342(8) 0.0545(10) 0.0034(7) 0.0090(8) 0.0185(7)
    O2 0.0610(11) 0.0258(7) 0.0428(9) -0.0059(7) 0.0273(8) -0.0057(7)
    N3 0.0541(12) 0.0269(8) 0.0303(9) -0.0011(8) 0.0028(9) -0.0010(7)
    N2 0.0540(12) 0.0272(8) 0.0251(9) -0.0026(8) 0.0049(8) 0.0004(8)
    N1 0.0457(11) 0.0298(8) 0.0261(8) -0.0015(8) 0.0027(7) 0.0032(7)
    C6 0.0292(10) 0.0285(9) 0.0261(9) -0.0004(7) 0.0038(7) 0.0007(7)
    C5 0.0507(14) 0.0320(10) 0.0444(13) 0.0013(9) 0.0053(10) 0.0127(10)
    C4 0.0657(18) 0.0578(16) 0.0242(11) -0.0079(12) 0.0019(11) -0.0009(10)
    C1 0.0403(12) 0.0354(11) 0.0360(11) -0.0087(9) 0.0002(9) 0.0015(9)
    O12 0.0907(14) 0.0267(7) 0.0301(8) 0.0010(8) 0.0200(8) -0.0041(6)
    O11 0.0430(10) 0.0410(9) 0.0818(13) -0.0040(7) -0.0171(9) 0.0149(9)
    O13 0.0646(10) 0.0178(6) 0.0325(7) 0.0041(6) 0.0137(7) 0.0008(5)
    O10 0.0517(10) 0.0287(7) 0.0543(10) 0.0027(7) 0.0277(8) 0.0093(7)
_geom_special_details
;
All s.u.'s (except the s.u. in the dihedral angle between two l.s. planes) are
estimated using the full covariance matrix. The cell s.u.'s are taken into
account individually in the estimation of s.u.'s in distances, angles and
torsion angles; correlations between s.u.'s in cell parameters are only used
when they are defined by crystal symmetry. An approximate (isotropic)
treatment of cell s.u.'s is used for estimating s.u.'s involving l.s. planes.
;
loop_
    _geom_bond_atom_site_label_1
    _geom_bond_atom_site_label_2
    _geom_bond_site_symmetry_2
    _geom_bond_distance
    _geom_bond_publ_flag
    Sn1 C1 3_666 2.094(2) ?
    Sn1 C1 . 2.094(2) y
    Sn1 O3 . 2.2140(16) y
    Sn1 O3 3_666 2.2140(16) ?
    Sn1 O2 . 2.2240(17) y
    Sn1 O2 3_666 2.2240(17) ?
    S1 O11 . 1.4586(18) ?
    S1 O12 . 1.4654(16) ?
    S1 O10 . 1.4710(16) ?
    S1 O13 . 1.4725(14) ?
    O3 H23 . 0.73(3) ?
    O3 H13 . 0.91(3) ?
    O2 H22 . 0.79(4) ?
    O2 H12 . 0.72(4) ?
    N3 C6 . 1.338(3) ?
    N3 H4N . 0.82(3) ?
    N3 H3N . 0.87(3) ?
    N2 C6 . 1.322(3) ?
    N2 H2N . 0.79(3) ?
    N2 H1N . 0.82(3) ?
    N1 C6 . 1.331(3) ?
    N1 C5 . 1.453(3) ?
    N1 C4 . 1.457(3) ?
    C5 H5A . 0.9600 ?
    C5 H5B . 0.9600 ?
    C5 H5C . 0.9600 ?
    C4 H4A . 0.9600 ?
    C4 H4B . 0.9600 ?
    C4 H4C . 0.9600 ?
    C1 H1A . 0.9600 ?
    C1 H1B . 0.9600 ?
    C1 H1C . 0.9600 ?
loop_
    _geom_angle_atom_site_label_1
    _geom_angle_atom_site_label_2
    _geom_angle_atom_site_label_3
    _geom_angle_site_symmetry_1
    _geom_angle_site_symmetry_3
    _geom_angle
    _geom_angle_publ_flag
    C1 Sn1 C1 3_666 . 180.0 ?
    C1 Sn1 O3 3_666 . 90.52(8) ?
    C1 Sn1 O3 . . 89.48(8) ?
    C1 Sn1 O3 3_666 3_666 89.48(8) ?
    C1 Sn1 O3 . 3_666 90.52(8) ?
    O3 Sn1 O3 . 3_666 180.0000(10)
                                 ?
    C1 Sn1 O2 3_666 . 86.95(9) ?
    C1 Sn1 O2 . . 93.05(9) ?
    O3 Sn1 O2 . . 90.16(7) ?
    O3 Sn1 O2 3_666 . 89.84(7) ?
    C1 Sn1 O2 3_666 3_666 93.05(9) ?
    C1 Sn1 O2 . 3_666 86.95(9) ?
    O3 Sn1 O2 . 3_666 89.84(7) ?
    O3 Sn1 O2 3_666 3_666 90.16(7) ?
    O2 Sn1 O2 . 3_666 180.0 ?
    O11 S1 O12 . . 109.87(12) ?
    O11 S1 O10 . . 108.71(11) ?
    O12 S1 O10 . . 109.54(11) ?
    O11 S1 O13 . . 110.27(10) ?
    O12 S1 O13 . . 108.05(9) ?
    O10 S1 O13 . . 110.40(9) ?
    Sn1 O3 H23 . . 125(3) ?
    Sn1 O3 H13 . . 125(2) ?
    H23 O3 H13 . . 108(3) ?
    Sn1 O2 H22 . . 121(3) ?
    Sn1 O2 H12 . . 122(3) ?
    H22 O2 H12 . . 114(3) ?
    C6 N3 H4N . . 116.6(19) ?
    C6 N3 H3N . . 118.5(18) ?
    H4N N3 H3N . . 121(3) ?
    C6 N2 H2N . . 118(2) ?
    C6 N2 H1N . . 122.5(18) ?
    H2N N2 H1N . . 120(3) ?
    C6 N1 C5 . . 122.24(19) ?
    C6 N1 C4 . . 121.50(19) ?
    C5 N1 C4 . . 116.14(19) ?
    N2 C6 N1 . . 121.39(19) ?
    N2 C6 N3 . . 118.3(2) ?
    N1 C6 N3 . . 120.3(2) ?
    N1 C5 H5A . . 109.5 ?
    N1 C5 H5B . . 109.5 ?
    H5A C5 H5B . . 109.5 ?
    N1 C5 H5C . . 109.5 ?
    H5A C5 H5C . . 109.5 ?
    H5B C5 H5C . . 109.5 ?
    N1 C4 H4A . . 109.5 ?
    N1 C4 H4B . . 109.5 ?
    H4A C4 H4B . . 109.5 ?
    N1 C4 H4C . . 109.5 ?
    H4A C4 H4C . . 109.5 ?
    H4B C4 H4C . . 109.5 ?
    Sn1 C1 H1A . . 109.5 ?
    Sn1 C1 H1B . . 109.5 ?
    H1A C1 H1B . . 109.5 ?
    Sn1 C1 H1C . . 109.5 ?
    H1A C1 H1C . . 109.5 ?
    H1B C1 H1C . . 109.5 ?
loop_
    _geom_torsion_atom_site_label_1
    _geom_torsion_atom_site_label_2
    _geom_torsion_atom_site_label_3
    _geom_torsion_atom_site_label_4
    _geom_torsion_site_symmetry_1
    _geom_torsion_site_symmetry_2
    _geom_torsion_site_symmetry_3
    _geom_torsion_site_symmetry_4
    _geom_torsion
    _geom_torsion_publ_flag
    C5 N1 C6 N2 . . . . 2.1(3) ?
    C4 N1 C6 N2 . . . . -173.8(2) ?
    C5 N1 C6 N3 . . . . -179.2(2) ?
    C4 N1 C6 N3 . . . . 4.9(3) ?
loop_
    _geom_hbond_atom_site_label_D
    _geom_hbond_atom_site_label_H
    _geom_hbond_atom_site_label_A
    _geom_hbond_site_symmetry_A
    _geom_hbond_distance_DH
    _geom_hbond_distance_HA
    _geom_hbond_distance_DA
    _geom_hbond_angle_DHA
    O2 H22 O13 2_646 0.79(4) 1.90(4) 2.680(2) 169(4)
    O2 H12 O12 1_455 0.72(4) 1.91(4) 2.627(2) 175(4)
    O3 H23 O11 4_475 0.73(3) 1.91(3) 2.629(3) 168(3)
    O3 H13 O10 4_575 0.91(3) 1.71(3) 2.615(2) 172(3)
    N2 H2N O13 3_776 0.79(3) 2.10(3) 2.887(2) 174(3)
    N3 H3N O12 3_776 0.87(3) 2.04(3) 2.899(3) 172(2)
    N2 H1N O10 4_575 0.82(3) 2.14(3) 2.918(3) 160(2)
    N3 H4N O11 2_756 0.82(3) 2.17(3) 2.956(3) 160(3)
data_New_Global_Publ_Block
_journal_date_recd_electronic     2011-12-09
_journal_date_accepted     2011-12-13
_journal_name_full     'Acta Crystallographica, Section E'
_journal_year     2012
_journal_volume     68
_journal_issue      1
_journal_page_first     m70
_journal_page_last     m70
_journal_paper_category     QM
_journal_paper_doi     10.1107/S1600536811053761
_journal_coeditor_code     WM2575
_publ_contact_author_name     'Mouhamadou Sembene Boye'
_publ_contact_author_address
;
Departement de Chimie, Faculte des Sciences et Techniques, Universite Cheikh
Anta
Diop, Dakar-Senegal
;
_publ_contact_author_email     'mouhasboye@hotmail.com'
_publ_contact_author_fax     '00221338246318'
_publ_contact_author_phone     '00221338247804'
_publ_section_title
;
Bis(1,1-dimethylguanidinium) tetraaquadimethyltin(IV) bis-sulfate
;
_publ_section_title_footnote     .
loop_
    _publ_author_name
    _publ_author_footnote
    _publ_author_address
    'Boye, Mouhamadou Sembene' .
;
Departement de Chimie, Faculte de Sciences et Techniques, Universite Cheikh Anta
Diop, Dakar-Senegal
;
    'Diasse-Sarr, Aminata' .
;
Departement de Chimie, Faculte de Sciences et Techniques, Universite Cheikh Anta
Diop, Dakar-Senegal
;
    'Lebraud, Eric' .
;
CNRS, Universite de
Bordeaux, ICMCB, 87 avenue du Dr A. Schweitzer, Pessac, F-33608, France
;
    'Guionneau, Philippe' .
;
CNRS, Universite de
Bordeaux, ICMCB, 87 avenue du Dr A. Schweitzer, Pessac, F-33608, France
;
_publ_section_synopsis     .
