# Supplementary material for: Bis(1,1-dimethyl­guanidinium) tetra­aqua­dimethyl­tin(IV) bis­(sulfate)
Source: Acta Crystallogr Sect E Struct Rep Online. 2011 Dec 21;68(Pt 1):m70. doi: 10.1107/S1600536811053761 (PMC3254333; doi:10.1107/S1600536811053761)
Supplement: Supplementary file 2 [file e-68-00m70-Isup2.hkl]

#
# h,k,l, Fc-squared, Fo-squared, sigma(Fo-squared) and status flag
#
data_I
_shelx_title ' msb62mono in P 21/n'
_shelx_refln_list_code          4
_shelx_F_calc_maximum      182.12
_exptl_crystal_F_000       604.00
_reflns_d_resolution_high  0.6398
 
loop_
 _symmetry_equiv_pos_as_xyz
 'x, y, z'
 '-x+1/2, y+1/2, -z+1/2'
 '-x, -y, -z'
 'x-1/2, -y-1/2, z-1/2'
 
_cell_length_a     6.6830
_cell_length_b    12.6090
_cell_length_c    13.4690
_cell_angle_alpha  90.000
_cell_angle_beta   99.207
_cell_angle_gamma  90.000
 
_shelx_F_squared_multiplier     1.000
 
loop_
 _refln_index_h
 _refln_index_k
 _refln_index_l
 _refln_F_squared_calc
 _refln_F_squared_meas
 _refln_F_squared_sigma
 _refln_observed_status
   2   0   0     5559.21     5098.16     85.15 o
   4   0   0     2451.49     2396.13     44.66 o
   6   0   0      768.26      792.68     35.04 o
   8   0   0      535.82      550.35     43.79 o
  10   0   0       35.17       13.14     29.20 o
   1   1   0    10179.45     1061.19   3584.68 o
   2   1   0     6668.34     5703.05     66.78 o
   3   1   0     4717.96     4452.11     55.36 o
   4   1   0      299.20      266.50      8.01 o
   5   1   0     2339.37     2226.00     36.15 o
   6   1   0      432.86      449.63     12.53 o
   7   1   0      287.39      292.63     11.57 o
   8   1   0       10.53       36.50     13.42 o
   9   1   0      137.68      151.50     48.17 o
  10   1   0       14.20       14.19     20.11 o
   1   2   0      432.68      467.91     11.17 o
   2   2   0       92.19      102.28      3.06 o
   3   2   0      239.84      246.39      5.69 o
   4   2   0     8957.44     8365.74    133.59 o
   5   2   0      159.41      175.18     10.54 o
   6   2   0      809.75      862.17     29.45 o
   7   2   0       62.57       48.28     11.68 o
   8   2   0      214.37      234.16     20.64 o
   9   2   0       75.17       69.64     17.55 o
  10   2   0      108.07       79.47     21.14 o
   1   3   0    10129.71     9653.14     97.25 o
   2   3   0      674.75      718.93     10.96 o
   3   3   0     1465.79     1373.68     21.05 o
   4   3   0       83.57       80.32      3.79 o
   5   3   0     1270.12     1284.31     47.20 o
   6   3   0      516.18      510.62     14.58 o
   7   3   0     1335.09     1449.89     42.39 o
   8   3   0       26.14       26.28     12.87 o
   9   3   0      179.46      198.56     27.74 o
  10   3   0        7.86       13.14     29.20 o
   0   4   0    19527.33    19574.33    394.88 o
   2   4   0     2517.91     2332.67     28.31 o
   3   4   0        8.42       14.50      3.37 o
   4   4   0     2000.31     2000.20     33.08 o
   5   4   0      629.64      668.88     14.69 o
   6   4   0     1198.24     1261.44     30.98 o
   7   4   0        3.54        9.63      7.29 o
   8   4   0      363.71      360.64     52.55 o
   9   4   0       22.85       31.45     17.01 o
  10   4   0       59.52       52.59     19.64 o
   1   5   0     1557.05     1553.49     20.55 o
   2   5   0        0.65        1.46      2.11 o
   3   5   0     4586.42     4548.63     48.72 o
   4   5   0      295.67      282.79      8.64 o
   5   5   0     2960.36     3028.09     70.04 o
   6   5   0       82.58       69.64      7.85 o
   7   5   0      160.48      159.65     14.01 o
   8   5   0       20.66       15.79     10.14 o
   9   5   0      126.58      113.12     21.14 o
   0   6   0     2006.00     2017.28     38.93 o
   1   6   0       20.17       36.12      5.90 o
   2   6   0     5043.67     4886.44     59.38 o
   3   6   0     1030.11      995.34     15.71 o
   4   6   0     2217.29     2276.38     38.14 o
   5   6   0      366.44      361.86      8.92 o
   6   6   0      489.44      509.69     20.44 o
   7   6   0       57.34       55.61     29.20 o
   8   6   0      358.85      411.73     24.83 o
   9   6   0       29.72       29.93     18.58 o
   1   7   0    11989.91    12169.95    123.09 o
   2   7   0      213.60      199.86      5.63 o
   3   7   0      696.82      740.73     12.86 o
   4   7   0        6.13       11.39      3.44 o
   5   7   0      557.53      561.33     27.00 o
   6   7   0        0.23        4.38     11.68 o
   7   7   0      512.13      524.05     20.44 o
   8   7   0        0.39      -11.57     11.57 o
   9   7   0      145.15      132.23     35.04 o
   0   8   0     3752.62     3856.96    143.06 o
   1   8   0     2261.21     2462.43     31.48 o
   2   8   0     2192.89     2084.22     32.83 o
   3   8   0        0.32        0.25      2.90 o
   4   8   0     3381.54     3633.86     49.25 o
   5   8   0      132.91      124.39      7.22 o
   6   8   0      207.96      221.09     16.42 o
   7   8   0        2.74        2.43      9.12 o
   8   8   0       84.35       59.46     13.30 o
   9   8   0        3.21        0.26     17.19 o
   1   9   0      669.23      662.10     11.70 o
   2   9   0      711.89      697.68     13.25 o
   3   9   0     3093.85     3168.36     64.63 o
   4   9   0      331.23      336.73     11.26 o
   5   9   0      891.52      918.43     22.00 o
   6   9   0       60.88       53.01     10.95 o
   7   9   0      280.25      291.36     19.53 o
   8   9   0        7.64        5.78     11.68 o
   9   9   0      125.75      100.75     27.81 o
   0  10   0     1719.40     1852.43     62.04 o
   1  10   0        0.00        0.21      3.37 o
   2  10   0     2457.49     2442.46     32.34 o
   3  10   0       80.57       77.45      5.61 o
   4  10   0      224.40      224.41     11.59 o
   5  10   0       10.45        7.84      5.03 o
   6  10   0      679.65      721.25     26.91 o
   7  10   0        4.29        8.76     15.33 o
   8  10   0      499.85      590.07     42.09 o
   1  11   0     1173.70     1257.36     20.87 o
   2  11   0       26.35       22.83      4.27 o
   3  11   0     2063.20     2117.90     36.20 o
   4  11   0        8.85        5.19      4.89 o
   5  11   0      616.47      642.58     26.34 o
   6  11   0      152.12      146.29     13.30 o
   7  11   0      207.64      187.82     17.55 o
   8  11   0       10.83       35.31     21.38 o
   0  12   0      958.54     1091.31     27.70 o
   1  12   0      343.22      316.31      9.88 o
   2  12   0      978.43      995.82     19.46 o
   3  12   0       78.78       85.76      9.27 o
   4  12   0     1224.12     1317.45     32.24 o
   5  12   0        3.37        4.50      7.80 o
   6  12   0      357.95      359.57     25.55 o
   7  12   0        3.41        4.06     13.68 o
   8  12   0       43.43       77.90     24.83 o
   1  13   0     1565.38     1634.76     27.87 o
   2  13   0      217.45      221.48     10.93 o
   3  13   0      387.94      417.47     13.65 o
   4  13   0       50.53       43.71      7.69 o
   5  13   0      290.40      297.57     18.33 o
   6  13   0        2.78       10.63     14.70 o
   7  13   0      285.53      265.69     30.66 o
   0  14   0     1368.89     1516.49     35.62 o
   1  14   0       26.30       25.77      5.12 o
   2  14   0     1105.04     1060.33     29.43 o
   3  14   0       85.31       76.54     13.46 o
   4  14   0      228.27      201.64     14.00 o
   5  14   0       10.81       15.77      8.91 o
   6  14   0      236.12      253.11     29.20 o
   7  14   0        4.82       12.70     33.58 o
   1  15   0      501.74      494.31     21.08 o
   2  15   0       13.07       15.28      7.64 o
   3  15   0      889.49      930.12     34.39 o
   4  15   0        4.24       -8.33      8.33 o
   5  15   0      426.75      435.97     24.86 o
   6  15   0        1.00      -13.87     28.47 o
   0  16   0      759.65      757.06     42.04 o
   1  16   0      254.07      238.05     17.76 o
   2  16   0      401.17      396.40     19.68 o
   3  16   0        2.07       -4.22      8.18 o
   4  16   0      225.20      169.97     14.44 o
   5  16   0       41.25       20.18     17.83 o
   6  16   0      175.73      122.62     30.66 o
   1  17   0      758.01      776.57     31.13 o
   2  17   0       68.05       50.35     15.80 o
   3  17   0       48.11       46.40     13.01 o
   4  17   0        6.45       -1.10     14.01 o
   5  17   0      171.43      151.29     21.42 o
   0  18   0        8.37       34.51     16.52 o
   1  18   0        7.54        5.73     13.91 o
   2  18   0      526.12      500.50     26.36 o
   3  18   0       85.98       85.73     21.22 o
   4  18   0      401.09      353.55     39.17 o
   1  19   0      290.67      259.13     34.93 o
   2  19   0      110.11       79.82     23.47 o
  -9   0   1       11.03       20.44     21.90 o
  -7   0   1      659.23      665.68     32.12 o
  -5   0   1     6947.43     7300.56    160.58 o
  -3   0   1     3935.43     3613.86    132.84 o
   1   0   1    26978.87    21321.54    641.59 o
   3   0   1     4526.10     3934.36     78.83 o
   5   0   1        3.00       -1.46      5.84 o
   7   0   1      405.74      405.13     22.71 o
   9   0   1      330.56      359.12     42.33 o
 -10   1   1      118.00      105.78     37.23 o
  -9   1   1        4.06        4.62     11.88 o
  -8   1   1      228.69      247.68     20.11 o
  -7   1   1      279.00      249.87     24.82 o
  -6   1   1     1456.55     1489.19     32.26 o
  -5   1   1       62.93       63.04     13.87 o
  -4   1   1      196.35      194.97      6.42 o
  -3   1   1       62.87       54.62      3.34 o
  -2   1   1    33166.40    29102.95    576.93 o
  -1   1   1     2545.01     2453.79    143.06 o
   1   1   1     4597.10     4515.03     62.21 o
   2   1   1     7618.66     6935.81     74.09 o
   3   1   1     2829.14     2886.06     32.67 o
   4   1   1     1581.68     1419.76     22.33 o
   5   1   1      766.25      714.45     13.22 o
   6   1   1     1371.16     1505.25     41.46 o
   7   1   1      228.84      240.27     14.87 o
   8   1   1      241.26      252.55     21.14 o
   9   1   1        0.84       -2.82     14.94 o
  10   1   1       68.68      101.14     23.67 o
 -10   2   1        0.67       16.97     19.08 o
  -9   2   1      288.60      327.05     27.81 o
  -8   2   1       10.70       23.12     24.09 o
  -7   2   1      509.11      532.10     16.45 o
  -6   2   1       11.54       19.20      5.34 o
  -5   2   1      322.11      308.91     11.05 o
  -4   2   1      560.01      525.33     12.10 o
  -3   2   1     4366.05     4167.53     80.28 o
  -2   2   1      526.81      502.75      8.53 o
  -1   2   1    22446.26    20199.04    260.22 o
   0   2   1     4435.91      623.29   1292.27 o
   1   2   1     1560.63     1462.06     16.78 o
   3   2   1     4869.31     4813.68     86.62 o
   4   2   1      468.04      457.87      9.23 o
   5   2   1     3009.88     3057.07     61.89 o
   6   2   1        0.58       -2.85      5.69 o
   7   2   1     1004.24     1028.53     27.95 o
   8   2   1        8.81       19.71     12.39 o
   9   2   1       35.94       32.65     15.08 o
  10   2   1        2.68       -2.92     17.52 o
 -10   3   1       63.92       75.57     22.18 o
  -9   3   1        0.47      -14.94     14.94 o
  -8   3   1      195.69      206.39     19.53 o
  -7   3   1       20.12       16.37      6.57 o
  -6   3   1     2963.92     3072.01     66.31 o
  -5   3   1      166.95      180.48      8.56 o
  -4   3   1     2656.44     2626.23     80.91 o
  -2   3   1     1278.46     1250.47     28.83 o
  -1   3   1      771.08      812.78     15.38 o
   0   3   1     1771.43     1720.31     32.89 o
   1   3   1     1237.64     1200.18     15.66 o
   2   3   1    10059.67     9582.25    101.24 o
   3   3   1        1.86       14.75      2.70 o
   4   3   1     2692.98     2518.81     34.70 o
   5   3   1      413.07      401.29      9.57 o
   6   3   1      437.31      447.66     12.45 o
   7   3   1        4.44        9.91      4.56 o
   8   3   1      356.88      416.49     43.06 o
   9   3   1        6.00        5.84     15.48 o
  10   3   1      155.32       87.71     51.82 o
 -10   4   1        4.82       -8.55     29.20 o
  -9   4   1      164.14      188.27     34.31 o
  -8   4   1       25.56       17.03     18.98 o
  -7   4   1      792.76      821.65     25.52 o
  -6   4   1       91.27       97.34     13.87 o
  -5   4   1     3204.98     3328.08     64.43 o
  -4   4   1      940.57      956.51     21.61 o
  -3   4   1     2271.16     2221.08     29.04 o
  -2   4   1       27.63       29.01      2.53 o
  -1   4   1      747.04      699.28      9.38 o
   0   4   1     7228.68     6715.77     70.99 o
   1   4   1     8762.76     8419.72     93.98 o
   2   4   1      319.62      347.29      6.32 o
   3   4   1     1933.29     1854.41     39.61 o
   4   4   1       54.81       75.27      3.80 o
   5   4   1     1829.99     1913.36     32.10 o
   6   4   1       52.25       57.43      8.72 o
   7   4   1      395.46      378.16     14.41 o
   8   4   1       47.53       65.83     15.48 o
   9   4   1      222.08      242.35     43.79 o
 -10   5   1      172.52      196.51     69.34 o
  -9   5   1        2.11        7.49     15.38 o
  -8   5   1      377.99      389.97     22.10 o
  -7   5   1       30.57       23.96      7.69 o
  -6   5   1      356.86      363.75     13.90 o
  -5   5   1      378.03      360.83     27.12 o
  -4   5   1      512.38      508.43     10.58 o
  -3   5   1       33.86       24.66      2.53 o
  -2   5   1    14886.03    14454.32    253.48 o
  -1   5   1      231.50      217.25      4.43 o
   0   5   1     2445.45     2265.98     36.87 o
   1   5   1     3261.49     3472.22     48.45 o
   2   5   1     3791.52     3996.20     48.15 o
   3   5   1      335.15      345.03      7.16 o
   4   5   1     2620.27     2701.45     41.93 o
   5   5   1        0.01        3.01      3.16 o
   6   5   1     1816.44     1837.45     41.06 o
   7   5   1        1.37       -2.09      7.01 o
   8   5   1      212.15      227.73     19.17 o
   9   5   1       18.57       -8.27     17.01 o
  -9   6   1       69.17       54.13     19.08 o
  -8   6   1       42.15       34.45     12.15 o
  -7   6   1      625.53      631.18     27.70 o
  -6   6   1       37.49       31.83      5.34 o
  -5   6   1      448.21      473.86     16.03 o
  -4   6   1       44.69       34.25      2.97 o
  -3   6   1     4007.79     3834.39     65.95 o
  -2   6   1       25.02       32.32      2.61 o
  -1   6   1    12497.77    13037.39    207.76 o
   0   6   1      652.74      699.01     12.85 o
   1   6   1      616.31      531.32      8.23 o
   2   6   1       88.13       93.66      4.42 o
   3   6   1     5798.76     5752.30     65.45 o
   4   6   1     1230.57     1247.66     25.22 o
   5   6   1     1183.93     1235.66     21.30 o
   6   6   1        0.09       -3.01      5.41 o
   7   6   1      174.22      160.60     12.39 o
   8   6   1       83.54       56.95     16.79 o
   9   6   1      176.56      177.91     25.15 o
  -9   7   1        4.21       -3.88     18.98 o
  -8   7   1       41.13       46.24     23.36 o
  -7   7   1       39.43       38.69     14.60 o
  -6   7   1     2062.36     2211.17     50.40 o
  -5   7   1       15.33       17.72      3.87 o
  -4   7   1     1507.64     1513.86     21.04 o
  -3   7   1       11.33       13.80      3.15 o
  -2   7   1     5712.62     5834.76    100.76 o
  -1   7   1      409.46      504.77      8.83 o
   0   7   1      350.00      285.25      6.79 o
   1   7   1      216.34      231.94      5.12 o
   2   7   1    10127.62    10322.55    105.12 o
   3   7   1       35.24       40.53      3.54 o
   4   7   1      535.43      520.62     11.80 o
   5   7   1        8.67       13.27      4.08 o
   6   7   1       79.75       68.96     11.27 o
   7   7   1       18.35       28.27     13.14 o
   8   7   1      260.74      296.32     33.58 o
   9   7   1        0.34        7.42     18.04 o
  -9   8   1      255.74      292.66     64.23 o
  -8   8   1       13.69       12.51     13.14 o
  -7   8   1      259.09      267.20     20.34 o
  -6   8   1       67.48       74.25      9.44 o
  -5   8   1      308.68      295.62     10.22 o
  -4   8   1       38.61       37.61      4.96 o
  -3   8   1     3526.67     3674.00     53.68 o
  -2   8   1        0.88       -4.64      4.64 o
  -1   8   1     5712.07     5727.73     63.26 o
   0   8   1     1265.44     1284.29     18.71 o
   1   8   1     2671.54     2731.74     29.68 o
   2   8   1       24.16       26.11      3.42 o
   3   8   1      420.97      420.82      9.65 o
   4   8   1      813.34      818.35     16.20 o
   5   8   1     1650.94     1723.72     43.62 o
   6   8   1       18.98        7.70      6.42 o
   7   8   1      366.43      408.52     22.03 o
   8   8   1        7.30        4.38     13.68 o
   9   8   1       80.77       43.79     19.95 o
  -9   9   1        3.15      -10.53     19.14 o
  -8   9   1      216.34      193.31     17.46 o
  -7   9   1      111.16      120.57     27.01 o
  -6   9   1      351.55      372.99     19.05 o
  -5   9   1       13.32        8.90      5.00 o
  -4   9   1      451.89      442.56     13.42 o
  -3   9   1     1435.19     1439.71     26.76 o
  -2   9   1     4559.49     4722.47    102.19 o
  -1   9   1      259.96      277.24      6.95 o
   0   9   1     2141.17     2106.67     28.97 o
   1   9   1      978.97     1001.02     15.80 o
   2   9   1     1915.80     1983.79     26.65 o
   3   9   1      271.14      267.69      7.98 o
   4   9   1     1657.20     1745.07     29.97 o
   5   9   1        2.08        2.90      5.78 o
   6   9   1      925.74      945.40     27.00 o
   7   9   1        0.43       14.67     21.17 o
   8   9   1       84.39       76.28     15.78 o
   9   9   1       24.65       75.54     26.28 o
  -8  10   1        0.27        9.34     15.33 o
  -7  10   1      379.26      398.18     27.01 o
  -6  10   1        3.68       -1.05      7.27 o
  -5  10   1     1658.64     1769.81     42.45 o
  -4  10   1        2.55        9.22      5.12 o
  -3  10   1      927.49      958.57     22.88 o
  -2  10   1       71.10       74.66      3.52 o
  -1  10   1      447.74      446.86     11.38 o
   0  10   1       34.64       39.96      3.67 o
   1  10   1     1942.44     1958.03     25.53 o
   2  10   1        2.18        2.92      5.69 o
   3  10   1     3587.31     3780.85     55.24 o
   4  10   1        2.32        1.84      4.29 o
   5  10   1      425.81      439.00     15.16 o
   6  10   1       21.05       17.45     11.00 o
   7  10   1       97.58       93.11     13.91 o
   8  10   1        0.00       23.75     15.08 o
  -8  11   1      265.11      232.86     25.35 o
  -7  11   1        3.03       -5.54     13.14 o
  -6  11   1      331.79      329.48     29.20 o
  -5  11   1       34.52       38.09      6.01 o
  -4  11   1     1049.87     1098.75     34.00 o
  -3  11   1      587.98      604.52     16.58 o
  -2  11   1     1296.36     1357.97     21.32 o
  -1  11   1      191.86      193.83      6.83 o
   0  11   1     2058.63     2020.17     26.96 o
   1  11   1       69.59       87.38      4.82 o
   2  11   1      283.11      306.08      9.10 o
   3  11   1       11.13       12.97      4.64 o
   4  11   1     1209.94     1287.17     29.29 o
   5  11   1      204.07      197.06     11.15 o
   6  11   1      544.14      588.21     24.44 o
   7  11   1       49.51       56.04     13.91 o
   8  11   1      121.72       72.09     70.07 o
  -8  12   1       10.09      -41.15     54.01 o
  -7  12   1      145.26      124.44     20.09 o
  -6  12   1       18.05        4.55     12.63 o
  -5  12   1      249.73      214.80     19.39 o
  -4  12   1       38.32       34.91      7.30 o
  -3  12   1     1225.33     1272.88     29.32 o
  -2  12   1       25.79       19.98      5.80 o
  -1  12   1     1731.90     1885.02     28.90 o
   0  12   1        8.47        9.67      3.27 o
   1  12   1     1543.61     1530.27     39.40 o
   2  12   1        7.70        3.84      3.85 o
   3  12   1      448.66      459.95     13.75 o
   4  12   1       69.99       56.49      7.17 o
   5  12   1      764.42      821.90     28.35 o
   6  12   1       14.49       -3.50     10.44 o
   7  12   1      360.91      392.72     30.59 o
   8  12   1       21.37       25.73     22.39 o
  -7  13   1       26.30       -6.76     16.34 o
  -6  13   1      285.24      305.53     26.48 o
  -5  13   1        0.18       -1.52      9.69 o
  -4  13   1     1016.15     1032.09     28.96 o
  -3  13   1       51.93       60.81      7.43 o
  -2  13   1      261.00      264.14     13.02 o
  -1  13   1       78.19      103.18      7.59 o
   0  13   1     1985.88     2024.80     30.58 o
   1  13   1        3.51       -1.43      3.33 o
   2  13   1     1190.18     1231.35     27.39 o
   3  13   1       47.51       52.12      7.46 o
   4  13   1      958.93     1051.50     31.15 o
   5  13   1        3.27       -8.24      8.24 o
   6  13   1       71.17       80.36     14.30 o
   7  13   1        2.38        5.84     16.84 o
  -7  14   1      156.10      116.94     22.90 o
  -6  14   1        6.19       13.54     12.37 o
  -5  14   1      514.63      517.42     23.87 o
  -4  14   1       48.13       32.23      9.48 o
  -3  14   1      667.04      691.07     21.56 o
  -2  14   1       34.09       31.73      6.96 o
  -1  14   1      924.29      919.44     21.75 o
   0  14   1       31.90       26.02      4.25 o
   1  14   1      734.73      779.78     29.01 o
   2  14   1       27.16       26.29      6.51 o
   3  14   1      953.31     1024.43     28.61 o
   4  14   1       76.21       76.89      9.69 o
   5  14   1      101.41      119.90     24.82 o
   6  14   1        1.09      -15.38     15.38 o
   7  14   1      120.38       83.20     35.04 o
  -6  15   1       41.19       25.29     17.44 o
  -5  15   1       31.32       18.65      9.40 o
  -4  15   1      491.00      514.92     20.41 o
  -3  15   1        2.46       -0.09      7.92 o
  -2  15   1      880.76      942.27     28.50 o
  -1  15   1        0.56       -0.63      5.95 o
   0  15   1     1568.41     1589.50     54.99 o
   1  15   1       11.09        1.93      6.85 o
   2  15   1       63.03       57.50      9.32 o
   3  15   1       34.35       26.10      8.77 o
   4  15   1      208.22      202.92     12.92 o
   5  15   1        0.43        9.20     11.20 o
   6  15   1      497.56      479.43     68.61 o
  -6  16   1        6.94       11.23     39.42 o
  -5  16   1      321.53      314.04     20.09 o
  -4  16   1      123.92      133.61     14.96 o
  -3  16   1      243.82      260.98     17.23 o
  -2  16   1       56.90       47.97     12.64 o
  -1  16   1      390.35      405.58     17.12 o
   0  16   1      164.96      171.72     14.44 o
   1  16   1      988.58     1024.74     33.49 o
   2  16   1       45.66       55.27     10.92 o
   3  16   1      349.33      370.13     21.08 o
   4  16   1      126.48       93.22     20.17 o
   5  16   1      276.32      278.47     21.98 o
  -5  17   1        0.42        5.99     14.92 o
  -4  17   1      547.49      451.04     29.30 o
  -3  17   1      102.55       54.49     20.36 o
  -2  17   1        7.47        9.14     10.21 o
  -1  17   1       73.39       68.33     12.76 o
   0  17   1      423.63      385.82     21.05 o
   1  17   1        0.08       -9.74      9.74 o
   2  17   1      991.69     1080.96     38.47 o
   3  17   1        6.91      -10.33     15.56 o
   4  17   1      199.54      204.28     24.23 o
   5  17   1       14.13       -6.00     16.79 o
  -4  18   1       42.20       52.55     18.88 o
  -3  18   1      351.89      339.92     27.26 o
  -2  18   1       14.72        7.12     13.68 o
  -1  18   1      817.17      855.52     40.03 o
   0  18   1       91.61       89.18     15.24 o
   1  18   1       56.26       60.19     16.55 o
   2  18   1        7.84       24.03     13.75 o
   3  18   1      128.44      111.83     21.02 o
   4  18   1        2.07        4.70     20.77 o
  -2  19   1      233.12      145.61     28.78 o
  -1  19   1       15.14       50.83     27.60 o
   0  19   1      352.03      307.75     28.54 o
   1  19   1      164.64       98.20     30.44 o
   2  19   1      201.33      124.68     25.44 o
 -10   0   2      102.65       64.23     30.66 o
  -8   0   2      461.56      509.48     40.87 o
  -6   0   2      249.59      240.87     23.36 o
  -4   0   2    24930.79    23856.39    414.59 o
  -2   0   2      210.20      221.90      9.44 o
   2   0   2     7214.40     7070.82    144.52 o
   4   0   2     4869.35     4828.25     89.36 o
   6   0   2     1338.09     1280.26     55.47 o
   8   0   2       72.81       51.09     17.52 o
  10   0   2       88.23       16.06     30.66 o
 -10   1   2        6.45        9.07     19.08 o
  -9   1   2      162.57      162.77     27.74 o
  -8   1   2       40.19       20.44     16.06 o
  -7   1   2      584.34      602.91     21.68 o
  -6   1   2      735.92      749.37     26.28 o
  -5   1   2     3048.27     3083.93     54.68 o
  -4   1   2      329.56      343.05     10.14 o
  -3   1   2     3426.89     3109.29     48.48 o
  -2   1   2     4755.98     4337.23     65.67 o
  -1   1   2     6372.34     5880.30    102.19 o
   1   1   2    18980.77    17522.90    161.18 o
   2   1   2       69.26       60.32      2.66 o
   3   1   2     1592.83     1364.88     26.11 o
   4   1   2        0.88        6.52      2.32 o
   5   1   2      478.97      497.29     15.53 o
   6   1   2      261.58      251.47     12.43 o
   7   1   2      926.19      984.62     30.13 o
   8   1   2       43.70       16.06     16.06 o
   9   1   2      150.75      173.33     21.60 o
  10   1   2       20.39       -8.76     28.47 o
 -10   2   2       20.53       28.13     39.42 o
  -9   2   2        2.41       -3.57     13.91 o
  -8   2   2      776.09      841.57     39.73 o
  -7   2   2       45.75       36.63      9.49 o
  -6   2   2     1049.34     1075.53     29.70 o
  -5   2   2       89.40      100.89      7.01 o
  -4   2   2     4398.03     4600.99    111.05 o
  -3   2   2        6.08        3.96      3.20 o
  -2   2   2      996.48      953.00     14.91 o
  -1   2   2     1289.07     1295.06     20.44 o
   0   2   2    31763.06    26919.21    319.22 o
   1   2   2      201.69      200.38      6.00 o
   2   2   2     3548.66     3029.52     34.49 o
   3   2   2     3144.22     3008.81     35.40 o
   4   2   2      496.44      513.98     11.84 o
   5   2   2      808.99      812.92     14.87 o
   6   2   2      568.07      605.95     18.96 o
   7   2   2        1.42        8.73      6.10 o
   8   2   2      594.88      607.93     35.05 o
   9   2   2        0.00       -5.05     12.38 o
  10   2   2       63.19       92.29     22.43 o
 -10   3   2        5.59       33.46     20.44 o
  -9   3   2      251.40      234.05     23.67 o
  -8   3   2        1.20       18.29     10.95 o
  -7   3   2      242.55      240.53     12.76 o
  -6   3   2       91.35       81.98     10.95 o
  -5   3   2     1320.44     1424.90     35.07 o
  -4   3   2       99.07       92.55      5.29 o
  -3   3   2     6200.26     5667.14     78.82 o
  -2   3   2       71.25       80.37      2.47 o
  -1   3   2     1501.59     1437.74     31.18 o
   0   3   2     3330.20     3309.33     72.90 o
   1   3   2     1634.80     1657.66     20.65 o
   2   3   2     1609.67     1552.07     20.10 o
   3   3   2     9111.54     8844.02     92.05 o
   4   3   2       76.05      101.74      4.38 o
   5   3   2     2975.21     3122.37     43.88 o
   6   3   2       52.38       48.23      5.03 o
   7   3   2      398.41      397.87     12.52 o
   8   3   2        0.00       11.42     11.84 o
   9   3   2       50.33       50.22     18.04 o
 -10   4   2      115.63       90.30     23.36 o
  -9   4   2       62.16       32.51     17.01 o
  -8   4   2      446.99      437.49     27.01 o
  -7   4   2       14.62       22.93     11.68 o
  -6   4   2      414.48      445.20     16.14 o
  -5   4   2      408.58      372.87     13.06 o
  -4   4   2     3567.02     3495.19     53.62 o
  -3   4   2      659.02      654.00     20.65 o
  -2   4   2      992.52      860.25     13.91 o
  -1   4   2      244.23      211.97      4.64 o
   0   4   2      338.86      301.95      9.34 o
   1   4   2      357.21      302.87      5.27 o
   2   4   2    14681.25    14612.20    261.07 o
   3   4   2        0.10        0.57      2.39 o
   4   4   2     2828.71     2910.76     61.98 o
   5   4   2        5.21        5.14      3.32 o
   6   4   2     1474.76     1529.83     52.32 o
   7   4   2      158.15      158.81     10.31 o
   8   4   2      164.91      184.10     25.55 o
   9   4   2       23.48        4.33     14.73 o
 -10   5   2        0.09        5.21     29.20 o
  -9   5   2      147.57      196.25     22.03 o
  -8   5   2        0.60       -1.17      9.72 o
  -7   5   2     1322.76     1331.93     39.42 o
  -6   5   2       20.25        7.40      6.38 o
  -5   5   2     1025.13     1003.58     25.24 o
  -4   5   2      147.66      168.33      6.80 o
  -3   5   2     2306.18     2329.24     68.06 o
  -2   5   2       27.35       29.09      2.19 o
  -1   5   2     6168.06     6021.71    130.64 o
   0   5   2       50.42       50.56      2.61 o
   1   5   2     9407.00     9317.34    107.24 o
   2   5   2      332.93      354.89      7.34 o
   3   5   2     1758.90     1721.79     24.40 o
   4   5   2       73.49       73.09      4.10 o
   5   5   2      346.19      365.14     10.58 o
   6   5   2       27.32       21.17      4.43 o
   7   5   2      554.38      554.28     21.68 o
   8   5   2        5.07       -5.84     13.42 o
   9   5   2      266.03      248.20     26.84 o
  -9   6   2       27.20       29.88     17.46 o
  -8   6   2      176.69      143.85     12.76 o
  -7   6   2       17.89       10.67      9.49 o
  -6   6   2      798.59      801.48     35.77 o
  -5   6   2      315.15      315.01     13.57 o
  -4   6   2     2436.45     2478.10     46.36 o
  -3   6   2      226.74      206.80      5.88 o
  -2   6   2     5412.85     5290.64     87.65 o
  -1   6   2     5556.54     5848.26     63.42 o
   0   6   2    11423.59    11350.80    310.16 o
   1   6   2       18.32       16.77      2.74 o
   2   6   2      594.94      587.75     10.93 o
   3   6   2      279.17      248.83      7.69 o
   4   6   2     1498.62     1572.07     43.19 o
   5   6   2      111.39      108.53      8.07 o
   6   6   2      599.23      597.18     14.87 o
   7   6   2        5.81        9.73      7.69 o
   8   6   2      181.00      167.63     17.82 o
   9   6   2       23.45       33.58     27.74 o
  -9   7   2      156.09      141.19     23.21 o
  -8   7   2       20.81       20.98     24.09 o
  -7   7   2       85.33       85.81     10.14 o
  -6   7   2       23.02       18.49      5.84 o
  -5   7   2      757.23      746.22     26.90 o
  -4   7   2       40.04       44.60      4.09 o
  -3   7   2     7516.52     7725.48    132.57 o
  -2   7   2       99.20      102.83      4.53 o
  -1   7   2     2690.56     2612.89     31.99 o
   0   7   2       65.31       93.46      3.68 o
   1   7   2      539.61      537.30      8.56 o
   2   7   2       17.15       23.91      3.58 o
   3   7   2     3581.45     3589.24     49.52 o
   4   7   2      121.19      117.84      6.76 o
   5   7   2     2244.48     2393.85     42.37 o
   6   7   2       58.80       56.10      4.80 o
   7   7   2      111.29      105.95     11.84 o
   8   7   2        7.73        9.85     15.33 o
   9   7   2       90.35       71.67     21.14 o
  -9   8   2        4.74       -4.11     17.01 o
  -8   8   2      435.02      507.58     27.70 o
  -7   8   2        0.58       -0.29     10.17 o
  -6   8   2      809.93      815.94     25.17 o
  -5   8   2      756.82      744.33     16.28 o
  -4   8   2     1208.61     1219.46     21.14 o
  -3   8   2      154.50      147.81      5.37 o
  -2   8   2     1238.77     1285.11     20.55 o
  -1   8   2      828.40      827.31     22.33 o
   0   8   2     5388.13     5276.60    116.71 o
   1   8   2       67.35       60.72      3.62 o
   2   8   2     3481.43     3483.09     45.90 o
   3   8   2       20.99       19.64      4.85 o
   4   8   2      542.85      540.09     13.81 o
   5   8   2        6.96        7.80      4.70 o
   6   8   2      287.53      299.65     14.13 o
   7   8   2       37.29       35.70     11.21 o
   8   8   2      504.31      538.99     43.79 o
   9   8   2       52.53        8.03     18.58 o
  -9   9   2       84.48      160.72     30.49 o
  -8   9   2       57.76       34.23     14.73 o
  -7   9   2      611.98      602.22     72.26 o
  -6   9   2        1.46       -5.65      7.06 o
  -5   9   2      750.09      812.45     20.23 o
  -4   9   2      378.00      380.85     12.72 o
  -3   9   2     1449.31     1494.90     36.65 o
  -2   9   2     1036.41     1030.64     19.07 o
  -1   9   2     4580.30     4632.57     61.53 o
   0   9   2        5.88        2.26      4.21 o
   1   9   2     2064.51     2141.09     27.18 o
   2   9   2      711.99      703.98     13.07 o
   3   9   2     1247.50     1264.91     20.61 o
   4   9   2       37.93       42.16      6.16 o
   5   9   2      416.06      462.10     21.30 o
   6   9   2      165.91      163.80     10.14 o
   7   9   2      320.59      313.46     20.99 o
   8   9   2        5.76      -12.63     12.63 o
  -8  10   2       94.67       66.83     18.25 o
  -7  10   2        0.77        9.49     11.35 o
  -6  10   2      261.01      246.21     15.28 o
  -5  10   2        0.71        4.55      4.86 o
  -4  10   2      977.66     1026.38     22.93 o
  -3  10   2       78.30       73.61      8.46 o
  -2  10   2     4602.02     4695.75     60.38 o
  -1  10   2       67.03       46.80      9.51 o
   0  10   2      427.39      433.51      9.48 o
   1  10   2       64.18       59.26      3.51 o
   2  10   2      480.28      504.53     11.64 o
   3  10   2        1.41        6.69      3.87 o
   4  10   2     4036.20     4222.94     70.92 o
   5  10   2       20.09       27.64      5.77 o
   6  10   2      265.33      272.68     13.85 o
   7  10   2       21.79       24.52     12.87 o
   8  10   2       79.72       50.39     16.45 o
  -8  11   2        6.84       -1.81     18.98 o
  -7  11   2      383.54      405.17     64.96 o
  -6  11   2        3.48        2.53      9.81 o
  -5  11   2      560.50      604.19     27.39 o
  -4  11   2      136.78      135.66      9.89 o
  -3  11   2      271.89      288.39     14.96 o
  -2  11   2       62.41       63.95      5.34 o
  -1  11   2     1396.10     1377.38     25.33 o
   0  11   2      462.51      457.07      8.87 o
   1  11   2     2137.99     2163.68     31.55 o
   2  11   2      623.11      640.04     14.24 o
   3  11   2     1610.82     1715.23     31.79 o
   4  11   2        5.26        8.96      5.80 o
   5  11   2      532.13      516.96     19.14 o
   6  11   2       76.05       65.39     10.78 o
   7  11   2      330.88      308.87     22.43 o
   8  11   2        4.68       -8.03     17.55 o
  -8  12   2      249.66      244.97     27.97 o
  -7  12   2        1.55        8.89     15.21 o
  -6  12   2      525.56      534.37     25.86 o
  -5  12   2      113.50       90.41     10.14 o
  -4  12   2      408.35      437.06     18.22 o
  -3  12   2       23.12       20.28      6.51 o
  -2  12   2      983.10      984.02     23.81 o
  -1  12   2       45.61       31.77      5.63 o
   0  12   2     1297.41     1395.58     22.77 o
   1  12   2        2.57       -1.09      3.10 o
   2  12   2     2499.90     2608.28     42.52 o
   3  12   2       62.49       49.92      6.04 o
   4  12   2      200.38      183.83     16.19 o
   5  12   2        7.26        5.56      7.10 o
   6  12   2      197.20      196.38     15.73 o
   7  12   2        0.02        3.39     14.07 o
  -7  13   2       48.18       29.03     18.98 o
  -6  13   2       46.46       16.78     10.60 o
  -5  13   2      617.62      658.56     26.34 o
  -4  13   2       58.61       49.26      8.68 o
  -3  13   2     1724.36     1803.30     41.72 o
  -2  13   2      240.45      230.83     10.06 o
  -1  13   2     1179.57     1227.88     35.14 o
   0  13   2        0.30       -0.52      2.56 o
   1  13   2      654.66      649.31     19.89 o
   2  13   2       25.86       16.73      6.09 o
   3  13   2      551.00      536.39     16.92 o
   4  13   2       34.86       26.86      8.25 o
   5  13   2      502.48      503.04     23.31 o
   6  13   2        3.02        5.35     18.98 o
   7  13   2      118.24       77.70     24.03 o
  -7  14   2        0.21       22.38     18.28 o
  -6  14   2      168.33      137.84     17.15 o
  -5  14   2       45.36       43.79     10.82 o
  -4  14   2      609.26      668.49     24.52 o
  -3  14   2        0.06       -0.89      6.66 o
  -2  14   2     1307.13     1368.60     37.64 o
  -1  14   2       58.28       50.13      6.62 o
   0  14   2      711.07      718.75     19.68 o
   1  14   2        0.01        2.35      5.03 o
   2  14   2      407.83      425.51     18.54 o
   3  14   2      180.86      165.83     10.49 o
   4  14   2      715.31      789.26     28.60 o
   5  14   2        8.02        6.88     14.70 o
   6  14   2      166.12      158.43     26.28 o
   7  14   2       55.77       40.73     25.55 o
  -6  15   2        0.11       -7.29     24.09 o
  -5  15   2      318.72      279.66     21.07 o
  -4  15   2       81.03       77.38     10.13 o
  -3  15   2      118.96      115.01     15.80 o
  -2  15   2       29.57       35.08     11.59 o
  -1  15   2      672.50      697.93     29.71 o
   0  15   2       37.37       35.79      8.45 o
   1  15   2     1624.42     1730.85     41.21 o
   2  15   2        1.36       -4.08      6.65 o
   3  15   2      378.53      389.66     25.28 o
   4  15   2        0.51       -3.05      9.48 o
   5  15   2       30.52        3.80     11.98 o
   6  15   2        3.30        7.30     18.58 o
  -6  16   2      171.76       99.21     21.86 o
  -5  16   2      100.76      100.02     16.17 o
  -4  16   2      519.19      536.19     24.47 o
  -3  16   2       24.29       26.30      8.87 o
  -2  16   2      399.17      383.14     18.12 o
  -1  16   2       99.28       84.75     11.72 o
   0  16   2      427.39      418.56     21.91 o
   1  16   2       36.02       18.43      8.59 o
   2  16   2      534.53      564.79     24.94 o
   3  16   2      215.20      216.55     28.66 o
   4  16   2      301.30      275.44     21.53 o
   5  16   2       48.11       33.19     16.59 o
  -5  17   2      164.46      159.16     23.25 o
  -4  17   2        4.98       -5.77     15.40 o
  -3  17   2      844.85      937.60     43.89 o
  -2  17   2       18.26       20.27     13.06 o
  -1  17   2      256.86      242.58     18.68 o
   0  17   2       12.30       22.87     11.38 o
   1  17   2      109.85       64.61     15.28 o
   2  17   2       69.14       46.02     17.49 o
   3  17   2      548.48      561.78     32.91 o
   4  17   2        1.23      -11.30     21.17 o
  -4  18   2       27.74       46.58     32.31 o
  -3  18   2       41.62       13.97     18.05 o
  -2  18   2      112.30       95.58     17.53 o
  -1  18   2      173.48      144.37     22.55 o
   0  18   2      852.81      901.36     42.30 o
   1  18   2       68.81       99.57     17.55 o
   2  18   2      385.52      384.46     27.50 o
   3  18   2        9.09      -13.59     13.59 o
  -2  19   2       45.33       36.68     17.66 o
  -1  19   2      153.56      140.70     19.68 o
   0  19   2       46.42       35.86     22.90 o
   1  19   2      489.61      464.84     31.42 o
   2  19   2      120.64       89.79     19.90 o
  -9   0   3      288.92      267.15     35.04 o
  -7   0   3      778.74      821.88     37.96 o
  -5   0   3      311.34      319.70     11.68 o
  -3   0   3    12190.22    11388.06    248.17 o
  -1   0   3    33114.02    31404.91    599.78 o
   1   0   3      836.90      737.58     13.68 o
   3   0   3     1628.18     1603.27     51.82 o
   5   0   3      883.40      897.39     28.37 o
   7   0   3     1179.24     1232.14     52.26 o
   9   0   3       54.33       24.82     24.82 o
 -10   1   3      139.16      122.89     23.67 o
  -9   1   3        3.64       31.43     21.17 o
  -8   1   3       58.22       57.87     13.91 o
  -7   1   3       83.28       74.31      8.26 o
  -6   1   3     2305.33     2363.28     70.80 o
  -5   1   3        5.54        4.74      3.76 o
  -4   1   3     3703.81     3543.71     66.42 o
  -3   1   3      104.75       74.62      4.49 o
  -2   1   3     6905.47     6499.42    110.87 o
  -1   1   3      428.28      452.46      7.19 o
   0   1   3     1344.38     1324.91     25.46 o
   1   1   3     6183.49     5708.07     67.22 o
   2   1   3    10137.62     9263.23     91.23 o
   3   1   3     2948.71     3091.53     68.69 o
   4   1   3     1755.16     1740.58     30.34 o
   5   1   3      248.11      244.59      8.88 o
   6   1   3      573.07      563.41     18.22 o
   7   1   3        1.62        5.19      9.83 o
   8   1   3      270.12      299.44     24.77 o
   9   1   3       49.74       47.97     18.49 o
 -10   2   3        9.09       11.35     32.12 o
  -9   2   3      115.86      117.01     20.11 o
  -8   2   3       19.72       16.76     11.84 o
  -7   2   3      390.80      400.38     15.08 o
  -6   2   3      321.13      311.97     18.98 o
  -5   2   3     4957.97     4864.53     85.40 o
  -4   2   3        4.18       11.53      3.58 o
  -3   2   3      927.40      770.16     22.51 o
  -2   2   3     3579.13     3562.77     52.68 o
  -1   2   3      697.93      722.08     10.32 o
   0   2   3      565.08      583.93      8.07 o
   1   2   3    11967.78    11034.92    105.99 o
   2   2   3        2.52        0.49      1.91 o
   3   2   3     4397.39     4197.01     56.26 o
   4   2   3      444.51      475.03      9.38 o
   5   2   3     1496.86     1582.79     29.92 o
   6   2   3        6.80       11.38      5.23 o
   7   2   3      291.53      307.57     15.20 o
   8   2   3       54.85       62.04     15.48 o
   9   2   3      203.72      220.26     25.74 o
 -10   3   3      182.74      195.62     26.31 o
  -9   3   3        0.51       -9.58     12.63 o
  -8   3   3      508.76      576.90     51.09 o
  -7   3   3      119.09      100.73      9.00 o
  -6   3   3      657.44      683.30     27.74 o
  -5   3   3        1.73        9.34      4.86 o
  -4   3   3      840.07      714.31     15.38 o
  -3   3   3       22.01       34.31      3.16 o
  -2   3   3     5528.11     5391.51     82.60 o
  -1   3   3       62.44       54.58      4.00 o
   0   3   3    18284.08    17061.70    422.47 o
   1   3   3        2.35        9.35      1.46 o
   2   3   3     3082.00     2962.11     33.28 o
   3   3   3      120.69      115.50      6.11 o
   4   3   3     1940.59     1978.10     27.05 o
   5   3   3      402.52      437.02     10.31 o
   6   3   3     1538.60     1593.35     33.03 o
   7   3   3      114.39      117.42     11.87 o
   8   3   3      191.16      203.45     26.28 o
   9   3   3        0.00       -4.38     16.52 o
 -10   4   3       21.46       56.17     20.57 o
  -9   4   3      229.36      246.70     24.24 o
  -8   4   3       47.38       48.60     10.80 o
  -7   4   3      566.66      602.09     41.60 o
  -6   4   3      199.92      184.52     23.36 o
  -5   4   3      468.14      464.31     27.51 o
  -4   4   3      336.53      378.39     10.15 o
  -3   4   3     6404.98     6296.70    138.86 o
  -2   4   3      505.63      549.50      9.38 o
  -1   4   3     3745.36     3488.91     73.96 o
   0   4   3     1755.13     1872.02     46.36 o
   1   4   3    10091.28     9780.63     98.35 o
   3   4   3     3610.20     3765.80     63.00 o
   4   4   3      304.68      297.03      7.44 o
   5   4   3     1293.76     1385.66     24.85 o
   6   4   3       52.91       45.31      6.95 o
   7   4   3      446.19      454.66     19.89 o
   8   4   3       65.18       81.38     17.01 o
   9   4   3       51.20       56.24     27.01 o
 -10   5   3       94.38       45.50     24.97 o
  -9   5   3        8.21       24.02     24.82 o
  -8   5   3       42.02       38.33     10.80 o
  -7   5   3        2.40       10.64      8.76 o
  -6   5   3     2265.76     2399.01     55.36 o
  -5   5   3       49.45       43.85      5.29 o
  -4   5   3     1982.35     1941.07     52.40 o
  -3   5   3        0.12        1.74      2.23 o
  -2   5   3     1440.32     1491.98     24.65 o
  -1   5   3        5.61        5.11      2.19 o
   0   5   3     3523.47     3406.22     92.37 o
   1   5   3      477.16      488.05      8.08 o
   2   5   3     3699.58     3460.03     77.54 o
   3   5   3      373.93      410.23     10.74 o
   4   5   3     3906.24     4103.88    106.31 o
   5   5   3       47.22       45.97      5.05 o
   6   5   3      244.45      258.93     10.19 o
   7   5   3        0.07        4.17      7.01 o
   8   5   3      149.69      166.73     24.09 o
   9   5   3        7.20       -9.49     18.49 o
  -9   6   3      161.36      171.61     20.64 o
  -8   6   3        3.65       -6.57      9.00 o
  -7   6   3      507.52      517.28     53.28 o
  -6   6   3      142.79      128.69     10.22 o
  -5   6   3     1760.95     1778.32     33.92 o
  -4   6   3       26.17       32.13      3.59 o
  -3   6   3     1435.38     1411.65     34.55 o
  -2   6   3      539.84      472.46     14.33 o
  -1   6   3     5190.50     5098.55     79.23 o
   0   6   3     2061.92     2033.09     25.71 o
   1   6   3     4940.85     4876.30     83.86 o
   2   6   3       70.97       77.98      4.88 o
   3   6   3      402.59      414.83     19.31 o
   4   6   3      956.01     1002.36     18.54 o
   5   6   3     1487.44     1543.33     29.12 o
   6   6   3       54.49       35.04      5.78 o
   7   6   3      410.21      430.47     19.95 o
   8   6   3       37.68       44.40     24.82 o
   9   6   3      167.38      146.36     24.82 o
  -9   7   3        0.56       -7.88     15.08 o
  -8   7   3      239.23      224.72     46.71 o
  -7   7   3        6.22        8.50      7.69 o
  -6   7   3     1152.05     1178.35     44.52 o
  -5   7   3       59.90       59.29      5.49 o
  -4   7   3      121.84      113.70      9.53 o
  -3   7   3      968.72      949.21     24.65 o
  -2   7   3    12436.29    12680.52    235.99 o
  -1   7   3      142.42      145.62      4.70 o
   0   7   3     6957.19     7153.68    148.13 o
   1   7   3       27.51       19.35      2.61 o
   2   7   3      214.15      221.25      6.95 o
   3   7   3      131.20      124.08      5.92 o
   4   7   3      666.25      687.35     16.91 o
   5   7   3        1.94       -5.14      5.14 o
   6   7   3     1172.56     1195.64     28.55 o
   7   7   3       22.28       18.98      9.29 o
   8   7   3      167.30      202.30     41.60 o
   9   7   3       27.78       13.87     20.64 o
  -9   8   3       22.65       21.08     23.20 o
  -8   8   3        0.08       -5.11     13.14 o
  -7   8   3      368.90      396.06     24.11 o
  -6   8   3       72.40       46.99      6.64 o
  -5   8   3     1758.19     1838.35     46.02 o
  -4   8   3       14.38       18.39      3.42 o
  -3   8   3     4005.11     4116.52    108.94 o
  -2   8   3      262.04      277.56     15.17 o
  -1   8   3      747.81      725.49     12.31 o
   0   8   3     1709.16     1750.11     33.08 o
   1   8   3     2455.11     2521.62     48.04 o
   2   8   3       57.21       55.01      4.13 o
   3   8   3     3023.23     3172.90     46.83 o
   4   8   3      190.25      183.47     12.97 o
   5   8   3      737.65      759.88     21.04 o
   6   8   3       60.60       63.65      9.08 o
   7   8   3       75.47       83.34     24.82 o
   8   8   3       24.62       11.73     48.17 o
   9   8   3      142.84      102.12     76.64 o
  -9   9   3        1.99      -29.32     37.96 o
  -8   9   3      124.39       93.18     17.19 o
  -7   9   3      163.11      166.33     17.19 o
  -6   9   3      936.99      985.86     26.25 o
  -5   9   3       90.59       84.52     12.64 o
  -4   9   3     1007.06     1032.64     21.02 o
  -3   9   3     1169.13     1150.47     28.87 o
  -2   9   3     1288.25     1333.60     20.02 o
  -1   9   3        6.68        4.22      3.12 o
   0   9   3     1277.87     1233.68     31.57 o
   1   9   3       67.29       74.63      3.58 o
   2   9   3     2940.03     3047.97     38.83 o
   3   9   3      262.73      252.40     10.58 o
   4   9   3      812.88      874.56     20.88 o
   5   9   3      550.09      550.13     17.98 o
   6   9   3      717.27      775.64     24.66 o
   7   9   3      122.57      107.03     14.01 o
   8   9   3       92.37       45.36     14.94 o
  -8  10   3        3.30        2.92     18.24 o
  -7  10   3      411.82      419.90     24.90 o
  -6  10   3        4.17       11.93     10.73 o
  -5  10   3      165.54      175.24     12.20 o
  -4  10   3        0.86        7.75      6.13 o
  -3  10   3      359.66      379.02     15.38 o
  -2  10   3      147.14      137.42      6.41 o
  -1  10   3     5586.06     5790.12     81.42 o
   0  10   3      216.31      184.13      5.59 o
   1  10   3     2994.18     3115.06     34.78 o
   2  10   3        5.77        4.80      3.67 o
   3  10   3       23.52       26.55      6.95 o
   4  10   3       13.84       21.42      6.13 o
   5  10   3     1417.79     1462.20     48.46 o
   6  10   3        1.17       -2.00      7.49 o
   7  10   3      444.90      479.13     26.60 o
   8  10   3        0.44      -13.49     17.52 o
  -8  11   3      143.03      105.68     20.28 o
  -7  11   3      142.94      161.92     23.85 o
  -6  11   3      264.32      261.89     23.81 o
  -5  11   3        7.36        6.98      6.46 o
  -4  11   3     1471.43     1550.78     42.71 o
  -3  11   3      312.11      298.19     13.05 o
  -2  11   3      759.71      780.39     25.50 o
  -1  11   3      125.57      118.05      6.91 o
   0  11   3     1722.94     1806.59     26.97 o
   1  11   3      660.26      663.95     12.36 o
   2  11   3     2608.32     2656.65     42.42 o
   3  11   3       84.94       80.52      6.79 o
   4  11   3      756.95      763.63     43.39 o
   5  11   3       39.24       32.71      7.72 o
   6  11   3      275.21      266.07     21.24 o
   7  11   3        1.12        6.27     13.91 o
   8  11   3       42.79       65.90     21.60 o
  -8  12   3        0.81       25.42     18.97 o
  -7  12   3      198.60      213.94     26.99 o
  -6  12   3        0.50      -10.66     10.66 o
  -5  12   3      851.35      985.13     31.35 o
  -4  12   3       30.82       27.25      8.44 o
  -3  12   3     1054.22     1040.36     28.82 o
  -2  12   3       51.11       52.09      6.31 o
  -1  12   3      621.67      624.14     17.49 o
   0  12   3      150.30      147.62      7.78 o
   1  12   3      757.93      751.04     17.69 o
   2  12   3      154.11      140.10      7.32 o
   3  12   3     2145.84     2298.18     44.81 o
   4  12   3       29.23       14.40      6.89 o
   5  12   3      301.58      315.82     17.16 o
   6  12   3        9.97       17.76     11.88 o
   7  12   3       76.04       58.39     26.28 o
  -7  13   3       15.46       28.17     14.66 o
  -6  13   3      113.00      150.98     19.29 o
  -5  13   3        0.63       -5.17      7.97 o
  -4  13   3      620.23      665.79     22.78 o
  -3  13   3       34.72       33.51      7.59 o
  -2  13   3      944.16      990.69     26.38 o
  -1  13   3       12.84        9.87      5.44 o
   0  13   3     1706.35     1724.25     46.14 o
   1  13   3       10.08       17.05      3.45 o
   2  13   3      403.52      385.26     12.93 o
   3  13   3       33.33       20.32      6.45 o
   4  13   3      164.54      165.30     12.38 o
   5  13   3      152.40      162.68     16.02 o
   6  13   3      521.63      599.10     35.99 o
   7  13   3        0.52      -18.97     18.97 o
  -7  14   3      143.83      130.26     40.87 o
  -6  14   3       34.09       16.32     13.36 o
  -5  14   3      408.00      446.95     20.79 o
  -4  14   3       80.44       77.81     11.19 o
  -3  14   3      438.14      474.60     25.52 o
  -2  14   3      146.79      157.79     11.52 o
  -1  14   3     1846.71     1896.71     71.31 o
   0  14   3      103.88       91.70      9.48 o
   1  14   3      774.48      788.44     17.94 o
   2  14   3      122.50      105.07     10.14 o
   3  14   3      188.05      168.89     11.48 o
   4  14   3       24.85       14.15      8.85 o
   5  14   3      296.45      266.65     19.39 o
   6  14   3        8.48      -11.08     13.23 o
  -6  15   3      204.67      187.22     18.62 o
  -5  15   3       19.46        2.81     12.25 o
  -4  15   3     1290.98     1372.75     37.24 o
  -3  15   3       64.36       54.96     10.70 o
  -2  15   3      222.68      218.55     16.01 o
  -1  15   3       10.24       -1.01     10.32 o
   0  15   3      177.45      158.79     13.68 o
   1  15   3       28.95       20.56      8.14 o
   2  15   3     1554.36     1656.97     42.38 o
   3  15   3        6.08       -2.80      7.55 o
   4  15   3      324.24      343.93     21.27 o
   5  15   3        5.80       -2.02     20.51 o
   6  15   3       88.06       44.31     16.74 o
  -6  16   3       53.92       69.22     16.19 o
  -5  16   3      154.91      119.12     20.28 o
  -4  16   3       14.91        0.79     10.52 o
  -3  16   3      648.77      708.81     25.45 o
  -2  16   3      305.77      309.70     24.23 o
  -1  16   3      258.68      246.00     17.83 o
   0  16   3      162.40      153.67     14.67 o
   1  16   3      496.70      537.41     24.27 o
   2  16   3       39.19       32.03     11.59 o
   3  16   3      430.95      439.47     23.51 o
   4  16   3       44.41       33.91     14.70 o
   5  16   3      159.80      180.13     24.71 o
  -5  17   3       27.34       24.13     22.74 o
  -4  17   3       76.52       64.69     19.52 o
  -3  17   3        1.22        3.81     10.72 o
  -2  17   3      586.79      663.84     34.66 o
  -1  17   3        4.21       23.31     12.73 o
   0  17   3      708.44      672.80     33.35 o
   1  17   3      101.43       73.58     17.32 o
   2  17   3      243.36      249.60     25.28 o
   3  17   3        6.48      -14.30     14.30 o
   4  17   3       62.07      102.75     40.81 o
  -4  18   3       20.88       41.52     27.72 o
  -3  18   3      224.38      178.12     24.27 o
  -2  18   3       15.41        1.32     13.84 o
  -1  18   3       76.63       32.87     19.60 o
   0  18   3        0.24      -10.40     21.07 o
   1  18   3      552.22      571.86     32.70 o
   2  18   3       48.24       60.46     17.42 o
   3  18   3      540.43      519.14     32.19 o
  -2  19   3      191.70      161.20     22.86 o
  -1  19   3       12.40       24.29     18.75 o
   0  19   3      210.00      160.20     25.31 o
   1  19   3      147.82      111.16     21.21 o
   2  19   3      279.98      168.13     23.32 o
 -10   0   4        1.14       21.90     26.28 o
  -8   0   4     1000.11     1065.67     64.23 o
  -6   0   4     1843.09     1799.96     46.71 o
  -4   0   4     5160.24     4731.28    116.79 o
  -2   0   4     2759.37     2856.16     67.94 o
   0   0   4     1711.75     1594.86     68.61 o
   2   0   4     5631.12     4992.94    127.00 o
   4   0   4      112.74       81.75      7.23 o
   6   0   4      471.77      445.66     23.20 o
   8   0   4      784.67      970.78     67.15 o
 -10   1   4        2.51      -18.04     18.04 o
  -9   1   4      281.15      300.39     24.77 o
  -8   1   4       74.41       87.71     14.94 o
  -7   1   4      416.55      411.86     14.58 o
  -6   1   4        3.24        7.59      4.86 o
  -5   1   4     1460.26     1352.71     27.26 o
  -4   1   4       73.47       65.17      4.13 o
  -3   1   4     8715.13     8931.83    155.02 o
  -2   1   4       58.53       67.42      3.51 o
  -1   1   4     9003.28     8762.70    104.32 o
   0   1   4     4823.91     4503.13    116.22 o
   1   1   4       80.81       63.14      2.32 o
   2   1   4     2703.35     2592.63     30.55 o
   3   1   4     5445.79     5507.18     72.69 o
   4   1   4       11.51       18.08      3.96 o
   5   1   4     1436.88     1449.02     28.44 o
   6   1   4       68.60       79.42      8.64 o
   7   1   4      455.50      471.64     27.84 o
   8   1   4        3.46       -1.71     11.57 o
   9   1   4       94.12       85.84     20.57 o
 -10   2   4      123.41      155.79     24.11 o
  -9   2   4        0.82       10.22     14.45 o
  -8   2   4      484.55      525.68     29.88 o
  -7   2   4       18.85       18.84      5.84 o
  -6   2   4       14.61        7.30      4.86 o
  -5   2   4      258.34      252.97     13.87 o
  -4   2   4     6154.97     6120.54    119.97 o
  -3   2   4       98.38       96.93      4.72 o
  -2   2   4     4221.27     3770.91     54.21 o
  -1   2   4    13117.66    12741.47    178.47 o
   0   2   4     5210.57     5274.68    109.15 o
   1   2   4     2190.76     2271.59     36.87 o
   2   2   4     9007.26     8727.99    128.32 o
   3   2   4       88.71       65.75      3.22 o
   4   2   4     3071.41     3153.28     44.56 o
   5   2   4      132.93      136.10      7.24 o
   6   2   4     1142.10     1239.40     32.37 o
   7   2   4       45.86       45.55     12.87 o
   8   2   4       58.69       58.17     16.79 o
   9   2   4        2.00       10.41     15.08 o
 -10   3   4        0.14       32.04     29.93 o
  -9   3   4      125.34      152.21     21.60 o
  -8   3   4        0.30        8.76     13.87 o
  -7   3   4     1021.87     1045.49     58.39 o
  -6   3   4        0.37        1.46      6.57 o
  -5   3   4     1944.20     1983.04     45.31 o
  -4   3   4       66.64       65.64      4.92 o
  -3   3   4      476.85      464.87      9.19 o
  -2   3   4     2882.12     2966.30     74.80 o
  -1   3   4     9296.34     8787.08    219.77 o
   1   3   4     8130.64     7670.91    163.72 o
   2   3   4       33.76       25.59      2.53 o
   3   3   4     4029.39     3954.04     52.47 o
   4   3   4      132.94      115.74      4.66 o
   5   3   4      411.82      407.67     12.01 o
   6   3   4        0.70        4.74      5.69 o
   7   3   4      324.15      360.48     45.98 o
   8   3   4        1.11      -13.14     13.14 o
   9   3   4      245.27      249.74     27.34 o
 -10   4   4       54.53       11.22     36.50 o
  -9   4   4       16.02       12.41     16.79 o
  -8   4   4      426.56      436.81     21.60 o
  -7   4   4        0.81        9.93      7.29 o
  -6   4   4     1235.68     1260.48     33.75 o
  -5   4   4       95.81       85.59      5.96 o
  -4   4   4      497.32      511.06     12.70 o
  -3   4   4      130.16      110.25      4.42 o
  -2   4   4    10964.37    10856.85    240.37 o
  -1   4   4      157.03      126.03      4.21 o
   0   4   4     2404.09     2214.68     65.74 o
   1   4   4     1804.49     1909.18     32.03 o
   2   4   4     3575.27     3600.94     40.67 o
   3   4   4     1526.80     1626.45     29.29 o
   4   4   4     1969.39     1959.59     32.34 o
   5   4   4       14.96       11.19      4.11 o
   6   4   4      327.15      351.26     14.04 o
   7   4   4       53.02       54.12     12.39 o
   8   4   4      318.82      314.56     26.31 o
   9   4   4        2.36       19.71     18.58 o
 -10   5   4        0.01        5.67     17.46 o
  -9   5   4      215.56      238.60     47.44 o
  -8   5   4       28.89       34.22      9.00 o
  -7   5   4      149.75      130.65     10.14 o
  -6   5   4        0.00        3.82      5.34 o
  -5   5   4      842.92      830.06     19.05 o
  -4   5   4      176.79      189.69      8.43 o
  -3   5   4     4383.31     4368.73     85.13 o
  -2   5   4       85.20       73.03      5.06 o
  -1   5   4     6474.72     6228.92    179.94 o
   0   5   4     1033.08     1066.51     28.23 o
   1   5   4     3534.44     3621.49     54.99 o
   2   5   4      285.29      294.14      9.27 o
   3   5   4     1889.20     1992.36     46.02 o
   4   5   4        2.71        4.70      4.00 o
   5   5   4     2746.18     2826.65     47.80 o
   6   5   4       65.94       48.77      6.59 o
   7   5   4      209.57      201.68     19.53 o
   8   5   4        0.35       -3.39     16.79 o
   9   5   4       19.90       34.27     18.49 o
  -9   6   4       21.43       20.13     17.01 o
  -8   6   4      383.32      405.75     42.33 o
  -7   6   4      118.13       97.39     11.88 o
  -6   6   4      748.00      798.88     25.55 o
  -5   6   4      512.43      503.29     15.14 o
  -4   6   4     2706.72     2639.60     57.52 o
  -3   6   4        0.06        0.71      2.09 o
  -2   6   4     1448.05     1513.06     28.43 o
  -1   6   4      815.05      817.30     18.96 o
   0   6   4     4905.56     4760.19    119.05 o
   1   6   4       96.58       96.11      4.28 o
   2   6   4     3282.15     3407.53     43.49 o
   3   6   4      156.71      142.10      5.83 o
   4   6   4     1533.73     1529.60     24.94 o
   5   6   4        5.00       11.11      4.25 o
   6   6   4      388.04      379.77     15.78 o
   7   6   4       95.79       93.83     12.95 o
   8   6   4      248.55      217.30     23.67 o
   9   6   4        6.44        1.98     20.11 o
  -9   7   4       42.32       21.17     16.42 o
  -8   7   4       34.81       31.88     13.87 o
  -7   7   4     1181.26     1253.01     40.50 o
  -6   7   4       12.47       -1.54      5.60 o
  -5   7   4     2339.88     2406.95     45.48 o
  -4   7   4       73.40       87.18      7.37 o
  -3   7   4      706.59      718.29     14.35 o
  -2   7   4       25.33       33.80      3.65 o
  -1   7   4     2108.10     2134.15     48.46 o
   0   7   4      263.60      249.87      6.11 o
   1   7   4     5145.43     5022.97     89.55 o
   2   7   4        4.72        7.35      2.30 o
   3   7   4      395.55      405.68     10.82 o
   4   7   4      178.67      192.28      8.68 o
   5   7   4      344.15      343.15     14.09 o
   6   7   4       64.05       82.55     29.20 o
   7   7   4      469.46      476.74     25.94 o
   8   7   4        8.59        4.23     14.94 o
   9   7   4      231.48      263.96     37.96 o
  -9   8   4       19.20       26.85     84.67 o
  -8   8   4      200.99      171.76     16.14 o
  -7   8   4       15.88       12.06      8.83 o
  -6   8   4      368.96      351.72     27.55 o
  -5   8   4       18.28       16.44      5.66 o
  -4   8   4     1621.26     1757.95     38.81 o
  -3   8   4       46.43       45.31      4.44 o
  -2   8   4     6180.47     6302.38     74.69 o
  -1   8   4      193.67      190.20      6.11 o
   0   8   4     2148.01     2242.30     60.68 o
   1   8   4      263.64      280.05      6.32 o
   2   8   4       20.03       19.93      4.24 o
   3   8   4     1261.34     1294.74     35.61 o
   4   8   4     3499.10     3640.91     82.26 o
   5   8   4      224.17      248.04     12.59 o
   6   8   4      452.20      487.32     20.60 o
   7   8   4        1.79       -4.63     11.57 o
   8   8   4      163.70      147.31     18.91 o
  -9   9   4      113.03       97.43     27.55 o
  -8   9   4       67.24       29.20     42.33 o
  -7   9   4      235.74      247.92     22.18 o
  -6   9   4       46.26       46.37      7.43 o
  -5   9   4      636.75      663.97     26.13 o
  -4   9   4      407.22      399.28     14.32 o
  -3   9   4     1207.61     1204.10     23.20 o
  -2   9   4      364.72      373.62      8.39 o
  -1   9   4     4052.79     4324.26     58.37 o
   0   9   4      966.28      979.01     36.03 o
   1   9   4     1667.94     1662.78     23.02 o
   2   9   4      258.00      269.69      8.56 o
   3   9   4     1869.87     1951.56     44.78 o
   4   9   4      418.33      421.96     19.25 o
   5   9   4     1138.54     1213.33     31.35 o
   6   9   4       90.17       89.05     10.30 o
   7   9   4      144.79      142.87     35.77 o
   8   9   4       14.64       40.19     21.17 o
  -8  10   4      156.10      170.82     31.39 o
  -7  10   4       14.37       22.70     20.44 o
  -6  10   4     1235.43     1338.08     39.56 o
  -5  10   4       32.18       27.61      9.69 o
  -4  10   4      516.48      542.94     22.33 o
  -3  10   4       11.74        6.64      4.56 o
  -2  10   4        4.09       -2.13      2.90 o
  -1  10   4       66.65       68.67      4.98 o
   0  10   4     6691.29     7069.31    147.07 o
   1  10   4      109.89      112.03      4.38 o
   2  10   4     2502.58     2597.72     43.20 o
   3  10   4      165.58      187.25      9.30 o
   4  10   4      592.84      641.41     18.23 o
   5  10   4      247.72      265.53     13.29 o
   6  10   4       62.16       53.72      9.83 o
   7  10   4       26.12       -7.08     13.91 o
   8  10   4      269.10      262.25     62.77 o
  -8  11   4       51.21       46.41     21.75 o
  -7  11   4      190.01      190.60     24.52 o
  -6  11   4        0.91       13.52     14.33 o
  -5  11   4      457.13      470.64     22.55 o
  -4  11   4      524.93      553.02     20.19 o
  -3  11   4     1218.57     1259.61     28.45 o
  -2  11   4      623.55      611.15     24.50 o
  -1  11   4     2532.12     2579.54     44.25 o
   0  11   4      131.69      139.27      7.36 o
   1  11   4      405.94      422.07     16.28 o
   2  11   4       48.42       49.29      5.69 o
   3  11   4     1066.83     1109.41     50.58 o
   4  11   4      185.02      157.53     10.43 o
   5  11   4      618.77      639.02     22.48 o
   6  11   4       28.95       19.04     18.25 o
   7  11   4      139.85      122.29     20.64 o
  -8  12   4       78.45       50.85     23.76 o
  -7  12   4        2.12        2.92     14.36 o
  -6  12   4      186.55      160.77     16.04 o
  -5  12   4       14.01       16.19      7.16 o
  -4  12   4      554.69      608.80     23.86 o
  -3  12   4      182.01      182.10     11.44 o
  -2  12   4     2979.82     3261.93     65.02 o
  -1  12   4       31.37       18.48      4.82 o
   0  12   4      843.03      802.02     17.90 o
   1  12   4        6.17        6.67      3.05 o
   2  12   4      336.83      327.63     11.46 o
   3  12   4        0.58        5.85      5.89 o
   4  12   4     1055.99     1082.45     32.66 o
   5  12   4        0.78       -8.15      8.34 o
   6  12   4      377.82      331.37     61.31 o
   7  12   4       87.80       74.30     24.03 o
  -7  13   4      314.93      249.11     30.72 o
  -6  13   4       10.59       -2.12     15.15 o
  -5  13   4      506.47      511.74     22.18 o
  -4  13   4       18.93       21.18     16.68 o
  -3  13   4      409.61      412.21     18.47 o
  -2  13   4        5.03        3.51      5.26 o
  -1  13   4      801.65      822.44     21.43 o
   0  13   4       61.47       53.68      6.01 o
   1  13   4     1605.74     1595.22     30.30 o
   2  13   4        3.11       -0.87      5.29 o
   3  13   4     1006.92      983.39     46.99 o
   4  13   4      114.44       80.78     13.06 o
   5  13   4       61.90       34.09     10.75 o
   6  13   4       44.49       25.06     21.90 o
   7  13   4      169.15      125.00     31.39 o
  -7  14   4        9.85       24.92     19.14 o
  -6  14   4      402.48      401.21     26.97 o
  -5  14   4       61.26       52.44     13.73 o
  -4  14   4      689.73      735.60     42.98 o
  -3  14   4       28.35       11.99      9.77 o
  -2  14   4      209.89      208.13     13.50 o
  -1  14   4      150.03      130.62     10.97 o
   0  14   4      952.87      973.18     32.45 o
   1  14   4        1.06       -3.01      6.32 o
   2  14   4      789.06      824.54     25.29 o
   3  14   4      158.93      156.48     13.75 o
   4  14   4      197.53      207.26     14.91 o
   5  14   4        6.48       -0.93     11.48 o
   6  14   4      147.68      117.15     22.63 o
  -6  15   4        0.69      -10.60     20.44 o
  -5  15   4      206.16      174.78     17.70 o
  -4  15   4       13.31       13.37      9.60 o
  -3  15   4     1349.36     1435.78     42.71 o
  -2  15   4        1.06       10.61     13.79 o
  -1  15   4      822.22      839.88     27.87 o
   0  15   4       33.58       41.32      9.06 o
   1  15   4       10.48       13.25     11.33 o
   2  15   4       38.74       40.24     15.20 o
   3  15   4      458.21      432.16     21.50 o
   4  15   4        0.29        9.17     11.68 o
   5  15   4      479.21      415.73     38.69 o
   6  15   4        3.54       22.52     23.46 o
  -6  16   4      153.34      116.24     33.44 o
  -5  16   4       51.21       51.56     15.19 o
  -4  16   4      200.89      207.61     17.65 o
  -3  16   4       52.25       41.49     15.03 o
  -2  16   4      593.44      568.87     28.80 o
  -1  16   4      342.06      375.54     23.22 o
   0  16   4      609.49      685.40     36.66 o
   1  16   4        0.19       17.76     12.22 o
   2  16   4      300.45      321.05     41.93 o
   3  16   4      152.30      143.01     17.60 o
   4  16   4      566.18      605.17     29.38 o
   5  16   4        0.47      -18.04     18.04 o
  -5  17   4      264.59      209.29     26.93 o
  -4  17   4       15.14        3.88     14.44 o
  -3  17   4       56.55       53.05     17.21 o
  -2  17   4        0.23        0.53     11.99 o
  -1  17   4      227.80      233.12     37.30 o
   0  17   4       26.30       16.10     11.93 o
   1  17   4     1203.11     1365.76     54.31 o
   2  17   4       24.99       27.05     14.62 o
   3  17   4      363.46      326.37     25.96 o
   4  17   4        0.11      -10.87     17.05 o
  -4  18   4      344.88      274.39     43.81 o
  -3  18   4        0.00      -12.60     13.59 o
  -2  18   4      477.79      481.94     31.38 o
  -1  18   4       36.67        5.90     20.66 o
   0  18   4      175.75      117.27     19.77 o
   1  18   4        8.95       12.23     15.36 o
   2  18   4      112.36       86.77     19.02 o
   3  18   4       47.55       25.57     15.85 o
  -2  19   4       11.06       -0.21     21.42 o
  -1  19   4      206.10      179.94     24.81 o
   0  19   4       30.13       29.03     18.12 o
   1  19   4      222.46      185.46     34.77 o
  -9   0   5      130.76      131.38     26.28 o
  -7   0   5      242.57      214.59     21.90 o
  -5   0   5     3494.87     3578.02     74.45 o
  -3   0   5     4141.70     3867.00     94.70 o
  -1   0   5     1907.53     2043.85    189.05 o
   1   0   5       15.40       18.51      3.10 o
   3   0   5    12008.10    11595.22    184.46 o
   5   0   5     1547.55     1610.18     50.76 o
   7   0   5      124.07       97.81     21.90 o
   9   0   5      176.07      179.56     33.58 o
 -10   1   5      130.84      114.03     22.71 o
  -9   1   5        2.72      -13.42     13.42 o
  -8   1   5      390.79      503.21     27.87 o
  -7   1   5       43.34       36.80      7.30 o
  -6   1   5     1737.48     1803.22     40.15 o
  -5   1   5      494.73      459.96     19.71 o
  -4   1   5      940.94      973.25     22.05 o
  -3   1   5     2457.52     2448.03     49.43 o
  -2   1   5     8589.97     8332.20    116.53 o
  -1   1   5      319.99      346.83      6.56 o
   0   1   5     3594.66     3432.26     67.43 o
   2   1   5     2219.46     2127.26     45.09 o
   3   1   5      300.04      288.19      7.24 o
   4   1   5     1277.95     1247.90     39.75 o
   5   1   5      277.24      292.43     11.41 o
   6   1   5     1182.28     1246.98     47.90 o
   7   1   5       31.21       41.40     13.87 o
   8   1   5      179.11      187.57     36.50 o
   9   1   5       21.14        1.82     19.71 o
 -10   2   5       14.59       12.94     18.49 o
  -9   2   5      341.11      343.31     28.37 o
  -8   2   5       11.50       18.25     12.39 o
  -7   2   5      911.91      916.87     26.96 o
  -6   2   5      206.02      204.38     10.14 o
  -5   2   5      513.83      541.52     35.04 o
  -4   2   5        8.46       12.55      2.99 o
  -3   2   5     8167.90     8178.04    151.37 o
  -2   2   5      555.71      574.42     10.96 o
  -1   2   5     4355.61     3811.50     65.92 o
   0   2   5      780.26      804.67     25.41 o
   1   2   5     5087.35     4754.64     77.54 o
   2   2   5        5.03        2.92      2.19 o
   3   2   5     2009.82     1937.48     28.66 o
   4   2   5      307.32      336.71      8.83 o
   5   2   5      271.79      293.80     21.91 o
   6   2   5       13.53        9.73     10.75 o
   7   2   5      766.20      804.23     37.67 o
   8   2   5       12.09       10.22     11.84 o
   9   2   5      107.94      110.33     21.60 o
 -10   3   5      135.86      159.55     30.66 o
  -9   3   5        2.65      -13.91     13.91 o
  -8   3   5       74.73       88.88     11.05 o
  -7   3   5       29.29       17.31      6.38 o
  -6   3   5      562.32      607.85     41.60 o
  -5   3   5        3.24        3.34      7.33 o
  -4   3   5     4335.73     4299.09     60.50 o
  -3   3   5       72.73       99.97      7.74 o
  -2   3   5     3498.91     3397.01     80.49 o
  -1   3   5      661.92      680.56     13.91 o
   0   3   5     2769.58     2659.71     67.03 o
   1   3   5      276.71      272.27      5.44 o
   2   3   5     7308.31     7126.48     86.60 o
   3   3   5     1259.11     1340.33     21.97 o
   4   3   5     3365.18     3548.91    103.46 o
   5   3   5      164.21      162.56      7.55 o
   6   3   5      306.49      299.60     21.28 o
   7   3   5       36.29       22.21     11.84 o
   8   3   5       55.18       43.79     16.52 o
   9   3   5       50.65       45.55     18.04 o
 -10   4   5       21.74       14.40     18.49 o
  -9   4   5      105.91       72.56     15.66 o
  -8   4   5        4.90        6.61      8.83 o
  -7   4   5      427.41      421.55     17.65 o
  -6   4   5       50.90       44.97      6.53 o
  -5   4   5      959.91     1007.46     22.66 o
  -4   4   5      139.58      108.27      4.72 o
  -3   4   5     1507.80     1466.32     24.41 o
  -2   4   5      746.50      731.70     20.44 o
  -1   4   5     8344.17     8711.17    141.08 o
   0   4   5       84.77       96.97      3.22 o
   1   4   5     4943.60     4784.62    111.03 o
   2   4   5      433.17      446.56     15.59 o
   3   4   5     3664.88     3552.73     54.57 o
   4   4   5      161.58      183.14      6.97 o
   5   4   5     1050.38     1096.95     27.42 o
   6   4   5      101.83       92.27      6.86 o
   7   4   5      236.57      219.80     51.82 o
   8   4   5       36.36       25.90     15.97 o
   9   4   5       83.36       69.53     19.53 o
 -10   5   5      104.93       83.37     54.01 o
  -9   5   5        0.02       -3.83     11.27 o
  -8   5   5      528.56      583.31     39.42 o
  -7   5   5       19.02       17.03      6.53 o
  -6   5   5      747.52      695.53     30.66 o
  -5   5   5      100.25       94.76      6.05 o
  -4   5   5     1337.98     1364.94     29.92 o
  -3   5   5      144.64      128.73      4.98 o
  -2   5   5     3316.28     3495.17     58.89 o
  -1   5   5        0.72        0.82      2.09 o
   0   5   5     9112.82     9000.52    163.93 o
   1   5   5      391.04      408.50      9.69 o
   2   5   5     1536.09     1471.78     32.66 o
   3   5   5       43.08       40.53      4.00 o
   4   5   5      341.53      335.79      8.68 o
   5   5   5       50.66       50.51      9.06 o
   6   5   5      647.45      652.17     19.98 o
   7   5   5       20.67       29.55     12.87 o
   8   5   5      365.16      362.39     30.92 o
   9   5   5        0.67        1.33     29.93 o
  -9   6   5       95.50       65.16     19.71 o
  -8   6   5        1.19        3.78      8.37 o
  -7   6   5      535.87      541.79     51.09 o
  -6   6   5      309.16      328.35     13.74 o
  -5   6   5     1701.09     1771.53     81.02 o
  -4   6   5      269.17      287.74     12.22 o
  -3   6   5     4364.68     4396.90    113.99 o
  -2   6   5     1108.24     1020.92     23.18 o
  -1   6   5      924.87      961.88     30.97 o
   0   6   5       34.99       31.40      3.80 o
   1   6   5     3375.24     3304.48     63.58 o
   2   6   5      169.94      176.64      6.53 o
   3   6   5     1256.24     1271.04     21.38 o
   4   6   5        2.78        0.73      3.00 o
   5   6   5      972.93      898.26     26.31 o
   6   6   5       43.66       52.40      8.73 o
   7   6   5      228.98      249.95     22.18 o
   8   6   5       26.66       -4.38     15.97 o
   9   6   5       92.14      127.14     27.74 o
  -9   7   5       22.11       12.81     15.78 o
  -8   7   5       26.47       36.68     11.27 o
  -7   7   5       94.61       88.53     11.05 o
  -6   7   5     1102.27     1136.89     32.76 o
  -5   7   5        0.08       -4.45      4.45 o
  -4   7   5     3339.32     3417.21     54.03 o
  -3   7   5      119.66      128.27      5.00 o
  -2   7   5     1026.84     1046.77     16.86 o
  -1   7   5       26.34       16.86      5.48 o
   0   7   5      420.30      409.30      9.01 o
   1   7   5        1.78        2.35      2.75 o
   2   7   5     3935.56     3842.72     91.03 o
   3   7   5      640.33      654.21     14.60 o
   4   7   5     2315.52     2454.03     48.48 o
   5   7   5      355.55      321.51     11.78 o
   6   7   5      406.60      395.09     21.90 o
   7   7   5        1.14       -3.77     11.88 o
   8   7   5       88.80       69.12     19.08 o
  -9   8   5      159.57       89.72     26.46 o
  -8   8   5        0.33       -9.33     11.57 o
  -7   8   5      850.91      867.32     30.95 o
  -6   8   5      241.58      226.37     11.86 o
  -5   8   5      453.20      445.58     15.10 o
  -4   8   5      113.18      110.03     14.33 o
  -3   8   5      411.12      402.61     11.00 o
  -2   8   5      400.99      419.29      9.81 o
  -1   8   5     5387.07     5374.53    139.49 o
   0   8   5      118.31      106.93      5.48 o
   1   8   5     3595.44     3690.89     95.66 o
   2   8   5      433.26      434.55     16.78 o
   3   8   5      126.16      134.50      8.99 o
   4   8   5       64.95       58.40      9.29 o
   5   8   5      858.33      923.34     28.30 o
   6   8   5        5.23       -0.65     10.22 o
   7   8   5      590.82      614.28     36.63 o
   8   8   5       23.09       -0.70     14.73 o
  -9   9   5       45.67       28.63     21.90 o
  -8   9   5      200.42      170.66     47.44 o
  -7   9   5       52.72       47.41     11.84 o
  -6   9   5      755.04      772.26     26.84 o
  -5   9   5       83.06       87.89      8.97 o
  -4   9   5      682.20      654.47     20.51 o
  -3   9   5       41.29       30.28      4.56 o
  -2   9   5     2758.47     2871.85     51.41 o
  -1   9   5     1101.90     1118.58     30.03 o
   0   9   5     1941.69     2044.78     46.14 o
   1   9   5     2932.23     2927.11     73.12 o
   2   9   5     2401.25     2432.36     75.98 o
   3   9   5      144.51      145.11     15.35 o
   4   9   5      117.62      110.15      8.76 o
   5   9   5      176.76      181.34     11.60 o
   6   9   5      606.85      629.82     24.51 o
   7   9   5        0.04       18.45     12.87 o
   8   9   5      106.40       99.79     19.29 o
  -8  10   5        1.96       -7.55     17.87 o
  -7  10   5       65.00       55.44     53.28 o
  -6  10   5       14.40       10.73      8.02 o
  -5  10   5     1034.14     1068.52     52.27 o
  -4  10   5       67.48       77.18      8.85 o
  -3  10   5     3804.92     3891.29     75.01 o
  -2  10   5        7.22        4.07      3.76 o
  -1  10   5        3.95        5.05      4.21 o
   0  10   5       38.98       33.54      4.64 o
   1  10   5     2340.61     2382.56     76.07 o
   2  10   5       81.79       89.69      6.80 o
   3  10   5     2936.83     3102.00     70.91 o
   4  10   5        2.59       17.03      6.74 o
   5  10   5      331.51      330.78     14.91 o
   6  10   5        0.20        8.50     12.10 o
   7  10   5       53.57       35.04     21.90 o
   8  10   5        7.12        1.46     18.58 o
  -8  11   5      191.78      136.32     51.09 o
  -7  11   5       41.33       34.41     17.52 o
  -6  11   5      300.42      345.59     23.53 o
  -5  11   5      106.99       78.06     13.06 o
  -4  11   5      246.24      263.20     12.76 o
  -3  11   5      532.46      537.17     17.07 o
  -2  11   5     1583.86     1587.25     47.41 o
  -1  11   5       58.54       49.29      5.05 o
   0  11   5     2295.93     2309.26     65.32 o
   1  11   5       18.31       16.10      3.39 o
   2  11   5     1545.38     1582.08     31.76 o
   3  11   5      172.04      159.66      9.09 o
   4  11   5      293.75      325.92     35.92 o
   5  11   5      275.08      261.08     17.28 o
   6  11   5      448.68      440.90     24.90 o
   7  11   5        0.06       -5.08     14.73 o
  -8  12   5        0.00       -9.98     21.32 o
  -7  12   5      311.43      294.21     30.12 o
  -6  12   5        9.48       15.70     11.52 o
  -5  12   5      294.36      283.73     17.20 o
  -4  12   5        1.36        5.07      7.02 o
  -3  12   5      338.28      323.58     19.87 o
  -2  12   5      308.25      315.49     12.27 o
  -1  12   5     2868.56     2948.06     56.14 o
   0  12   5       64.50       60.26      7.59 o
   1  12   5     1231.44     1251.60     30.55 o
   2  12   5      214.16      208.93     10.24 o
   3  12   5      236.47      240.49     13.86 o
   4  12   5        0.18       -1.04      7.11 o
   5  12   5      198.67      201.28     14.99 o
   6  12   5       24.43        5.76     27.74 o
   7  12   5      299.78      256.06    100.73 o
  -7  13   5       24.07      -16.13     16.13 o
  -6  13   5      347.35      331.91     24.02 o
  -5  13   5        0.21       -9.32      9.32 o
  -4  13   5     1205.09     1317.70     39.50 o
  -3  13   5       51.91       45.49      9.32 o
  -2  13   5      932.88      957.07     51.40 o
  -1  13   5      240.71      248.80     11.07 o
   0  13   5      157.16      155.54     12.66 o
   1  13   5      220.57      245.07     12.43 o
   2  13   5      986.83     1012.52     37.26 o
   3  13   5       35.51       37.67      7.95 o
   4  13   5      584.65      605.73     22.78 o
   5  13   5       40.94       46.65      9.99 o
   6  13   5      132.23      101.46     20.89 o
  -7  14   5       88.49       53.70     21.26 o
  -6  14   5       63.09       66.25     15.66 o
  -5  14   5      516.77      540.55     25.14 o
  -4  14   5       29.64       10.66      8.39 o
  -3  14   5     1013.26     1050.74     37.54 o
  -2  14   5       58.66       39.16     11.07 o
  -1  14   5      155.87      140.99     13.56 o
   0  14   5       30.26       24.78      6.01 o
   1  14   5      476.12      451.23     19.19 o
   2  14   5       93.61       88.05     20.86 o
   3  14   5      951.77     1003.30     32.76 o
   4  14   5        3.54        0.66      9.18 o
   5  14   5      273.89      211.08     26.28 o
   6  14   5       43.96       35.55     16.74 o
  -6  15   5      146.23      132.60     18.86 o
  -5  15   5        4.62       -3.65     16.44 o
  -4  15   5       35.39       48.35     13.58 o
  -3  15   5       57.70       58.13     13.27 o
  -2  15   5     1050.01     1105.06     40.49 o
  -1  15   5        4.63      -11.17     11.17 o
   0  15   5      681.92      710.25     26.68 o
   1  15   5        2.26       -8.69      9.52 o
   2  15   5      613.23      617.02     30.13 o
   3  15   5        9.81        9.14     12.32 o
   4  15   5       30.04       38.13     12.20 o
   5  15   5        8.64      -18.09     18.98 o
  -5  16   5      229.13      192.83     24.26 o
  -4  16   5        3.33       -1.38     16.50 o
  -3  16   5      338.14      388.75     25.07 o
  -2  16   5      141.19      156.31     17.74 o
  -1  16   5      643.12      646.14     31.33 o
   0  16   5       42.28       31.04     13.38 o
   1  16   5      315.85      332.35     23.43 o
   2  16   5      157.92      113.46     17.27 o
   3  16   5      337.05      401.73     29.86 o
   4  16   5       63.58       54.07     14.05 o
   5  16   5      199.06      187.80     27.34 o
  -4  17   5      561.93      592.78     34.26 o
  -3  17   5       33.89       49.61     16.10 o
  -2  17   5      520.33      562.62     31.08 o
  -1  17   5        0.01       -4.23     13.12 o
   0  17   5        1.48       -6.02     18.54 o
   1  17   5       43.03       30.40     14.96 o
   2  17   5     1004.34     1070.48     49.63 o
   3  17   5        3.16       11.27     15.57 o
   4  17   5      280.45      269.16     32.68 o
  -3  18   5      169.88      145.84     21.06 o
  -2  18   5       99.63       94.01     28.23 o
  -1  18   5      599.17      581.07     33.33 o
   0  18   5       39.63       36.12     15.91 o
   1  18   5      426.47      441.42     30.67 o
   2  18   5       42.48       10.74     19.11 o
  -1  19   5        9.19       -2.14     16.86 o
   0  19   5      370.37      366.59     39.27 o
 -10   0   6      129.16      125.54     30.66 o
  -8   0   6      781.47      887.57     58.39 o
  -6   0   6      242.11      240.87     11.68 o
  -4   0   6     1603.83     1569.78     43.06 o
  -2   0   6    12501.63    11912.95    214.42 o
   0   0   6     4179.63     4072.41     56.75 o
   2   0   6      475.80      434.90     29.20 o
   4   0   6     2730.79     2852.70     58.73 o
   6   0   6     1117.61     1213.94     51.21 o
   8   0   6      101.63      122.62     27.74 o
 -10   1   6        4.92       15.45     18.49 o
  -9   1   6      171.52      177.15     20.44 o
  -8   1   6       14.65       39.47     12.87 o
  -7   1   6      762.44      774.22     25.55 o
  -6   1   6      441.79      432.83     13.48 o
  -5   1   6     2437.67     2512.44     59.12 o
  -4   1   6      782.28      761.59     20.41 o
  -3   1   6     1518.59     1440.64     35.61 o
  -2   1   6      245.78      293.14      7.03 o
  -1   1   6     2474.38     2195.72     52.26 o
   0   1   6      307.17      245.57      8.55 o
   1   1   6     5734.91     5489.00    149.18 o
   2   1   6      862.63      948.34     25.92 o
   3   1   6     2759.56     2750.33     36.24 o
   4   1   6      540.46      534.21     13.38 o
   5   1   6      801.99      851.97     33.92 o
   6   1   6        1.90       11.32      8.53 o
   7   1   6      423.54      409.52     26.19 o
   8   1   6       87.71       92.84     22.63 o
   9   1   6      112.15      141.84     40.15 o
 -10   2   6       10.70        1.92     18.04 o
  -9   2   6       11.34       40.27     14.94 o
  -8   2   6      456.94      487.08     28.37 o
  -7   2   6       78.49       72.51      9.77 o
  -6   2   6     1432.36     1531.87     36.68 o
  -5   2   6      449.92      456.81     18.26 o
  -4   2   6     1344.50     1311.55     27.11 o
  -3   2   6        0.04        5.19      3.25 o
  -2   2   6     5479.74     5632.70     83.86 o
  -1   2   6      331.95      352.82      7.80 o
   0   2   6      534.89      435.73      7.59 o
   1   2   6     2251.71     2368.11     27.31 o
   2   2   6     6268.89     6108.86    149.81 o
   3   2   6      457.09      461.73      9.30 o
   4   2   6     1799.30     1866.54     53.10 o
   5   2   6        0.00       -0.13      6.32 o
   6   2   6      258.08      241.74     14.28 o
   7   2   6       25.67       27.74     13.42 o
   8   2   6      350.98      398.74     42.33 o
   9   2   6        1.07        6.59     26.28 o
 -10   3   6        0.54      -16.42     26.28 o
  -9   3   6      312.10      348.51     28.47 o
  -8   3   6       50.31       47.18     12.87 o
  -7   3   6      152.83      137.66     17.52 o
  -6   3   6       12.62       15.77     13.14 o
  -5   3   6      745.41      731.35     21.68 o
  -4   3   6       17.04       22.84      3.58 o
  -3   3   6     4902.19     4937.66     71.62 o
  -2   3   6       47.33       39.76      2.84 o
  -1   3   6    10972.95    10634.57    271.39 o
   0   3   6      201.63      210.84      6.32 o
   1   3   6     3322.35     3391.70     52.31 o
   2   3   6       77.93       79.63      4.42 o
   3   3   6      724.20      714.45     13.49 o
   4   3   6      101.51      109.67      5.63 o
   5   3   6     1752.64     1810.72     82.39 o
   6   3   6        7.71        6.13     10.26 o
   7   3   6      241.77      233.76     29.93 o
   8   3   6       19.59       31.53     15.38 o
   9   3   6       27.65       22.24     16.74 o
 -10   4   6      105.09       80.69     20.57 o
  -9   4   6        9.46       -5.84     14.60 o
  -8   4   6      182.33      198.30     14.60 o
  -7   4   6       74.95       75.09      8.62 o
  -6   4   6      628.54      658.38     23.75 o
  -5   4   6       12.55       20.74      7.15 o
  -4   4   6     2248.56     2373.38     36.40 o
  -3   4   6     1188.44     1232.81     21.80 o
  -2   4   6     3483.65     3344.61     75.64 o
  -1   4   6     1243.66     1316.04     28.23 o
   0   4   6    11470.75    11271.86    139.28 o
   1   4   6       19.32        0.81      4.00 o
   2   4   6     2243.49     2211.10     38.71 o
   3   4   6      271.00      259.38      7.11 o
   4   4   6      826.56      857.65     18.54 o
   5   4   6       20.34       19.07     12.43 o
   6   4   6      447.13      454.31     27.25 o
   7   4   6       43.41       56.28     14.45 o
   8   4   6      110.16       78.69     17.46 o
   9   4   6        4.26      -17.19     17.19 o
  -9   5   6       49.36       26.76     13.23 o
  -8   5   6        6.83       -4.87      7.83 o
  -7   5   6      744.18      787.99     26.19 o
  -6   5   6      100.26      109.35      8.69 o
  -5   5   6     2305.83     2362.35     44.49 o
  -4   5   6      295.59      281.01     10.15 o
  -3   5   6     1113.00     1114.83     23.18 o
  -2   5   6        0.06       -0.77      2.00 o
  -1   5   6     1149.05     1029.85     30.54 o
   0   5   6        8.84       -1.09      2.19 o
   1   5   6     6115.35     6086.99    114.84 o
   2   5   6        0.25       -0.49      2.32 o
   3   5   6     2323.85     2307.87     47.62 o
   4   5   6        4.53        7.14      3.07 o
   5   5   6      355.00      362.02     16.51 o
   6   5   6        0.29        7.30      6.53 o
   7   5   6      234.96      303.76     24.09 o
   8   5   6        0.06        1.88     14.01 o
   9   5   6      184.07      206.36     41.60 o
  -9   6   6        8.93       41.07     15.38 o
  -8   6   6      378.45      381.31     39.42 o
  -7   6   6      102.49       99.36     10.80 o
  -6   6   6      468.36      458.16     16.38 o
  -5   6   6       43.45       37.96     11.01 o
  -4   6   6     2601.25     2687.21     40.46 o
  -3   6   6        7.56        9.67      2.94 o
  -2   6   6     1902.25     1924.15     56.47 o
  -1   6   6        0.17        0.57      2.14 o
   0   6   6     1336.81     1280.56     26.88 o
   1   6   6      142.37      169.99      4.98 o
   2   6   6     1851.09     1810.01     29.66 o
   3   6   6      757.38      759.67     25.97 o
   4   6   6     1220.03     1282.28     36.45 o
   5   6   6      101.02       95.76      7.23 o
   6   6   6      677.21      665.40     25.15 o
   7   6   6      117.21      122.58     24.09 o
   8   6   6      249.56      249.75     35.77 o
  -9   7   6      265.45      284.53     33.75 o
  -8   7   6       21.57        7.23     10.17 o
  -7   7   6      308.99      317.79     17.01 o
  -6   7   6        4.48       14.35      6.35 o
  -5   7   6      484.81      486.43     14.68 o
  -4   7   6      247.56      229.55      7.66 o
  -3   7   6     3547.31     3576.16    115.47 o
  -2   7   6       21.95       19.88      3.37 o
  -1   7   6     3304.93     3451.47     66.71 o
   0   7   6      377.72      376.94      8.31 o
   1   7   6     1247.90     1258.69     37.62 o
   2   7   6        0.58        4.24      3.33 o
   3   7   6      688.76      693.23     14.41 o
   4   7   6       91.11       94.20      7.06 o
   5   7   6     1372.89     1488.95     54.69 o
   6   7   6        6.45       -1.36     12.41 o
   7   7   6      336.10      335.96     30.66 o
   8   7   6       10.33       -3.25     34.31 o
  -9   8   6        0.01       30.35     22.33 o
  -8   8   6      156.77      129.34     20.44 o
  -7   8   6       35.67       21.21      8.37 o
  -6   8   6     1181.51     1279.93     44.81 o
  -5   8   6       43.14       28.26      5.82 o
  -4   8   6     2540.86     2594.93     66.79 o
  -3   8   6      707.40      693.61     14.26 o
  -2   8   6      329.61      324.92      7.47 o
  -1   8   6     1720.84     1715.09     29.52 o
   0   8   6     7591.44     7615.49    216.40 o
   1   8   6      432.46      424.74     13.06 o
   2   8   6     2070.16     2117.31     53.94 o
   3   8   6      111.78      106.83      7.42 o
   4   8   6      997.22     1021.89     32.34 o
   5   8   6       83.62       77.69      9.56 o
   6   8   6       60.50       76.87     20.44 o
   7   8   6       53.03       48.40     14.73 o
   8   8   6      239.63      216.02     27.34 o
  -9   9   6       86.37       77.37     33.58 o
  -8   9   6       80.71       68.92     19.53 o
  -7   9   6      242.08      225.39     21.89 o
  -6   9   6        0.62       -2.29     12.88 o
  -5   9   6     1446.19     1426.52     81.46 o
  -4   9   6      577.10      617.67     22.92 o
  -3   9   6      589.71      610.36     19.23 o
  -2   9   6       48.54       40.58      4.19 o
  -1   9   6     1002.99     1035.23     21.21 o
   0   9   6     1586.51     1627.06     42.35 o
   1   9   6     2744.52     2849.77     40.46 o
   2   9   6       30.99       38.02      4.14 o
   3   9   6     1061.12     1088.66     28.30 o
   4   9   6      242.35      233.76     22.32 o
   5   9   6      477.30      508.82     22.52 o
   6   9   6       62.70       42.46     11.88 o
   7   9   6      204.64      215.13     21.02 o
   8   9   6        3.84      -11.88     34.31 o
  -8  10   6      203.08      214.48     27.22 o
  -7  10   6       17.38        8.66     12.88 o
  -6  10   6       18.46        7.29      8.41 o
  -5  10   6       33.96       22.49      7.71 o
  -4  10   6     1258.79     1332.96     33.72 o
  -3  10   6      250.03      258.23      9.57 o
  -2  10   6     3464.97     3460.65     61.06 o
  -1  10   6      549.64      533.83     19.39 o
   0  10   6     2056.84     2190.40     76.07 o
   1  10   6      338.17      345.51     22.55 o
   2  10   6       35.77       28.59      4.92 o
   3  10   6      196.44      194.17     15.83 o
   4  10   6     1195.19     1242.02     51.89 o
   5  10   6       19.42       16.46      8.21 o
   6  10   6      483.42      485.33     23.38 o
   7  10   6       14.03       -7.09     14.01 o
  -8  11   6       84.31       74.62     25.55 o
  -7  11   6      150.26      143.33     20.57 o
  -6  11   6       40.57       57.74     14.16 o
  -5  11   6     1050.63     1086.25     35.94 o
  -4  11   6       86.68       82.75     11.88 o
  -3  11   6      590.46      625.52     22.76 o
  -2  11   6       22.41       19.55      4.59 o
  -1  11   6     1403.69     1429.41     42.70 o
   0  11   6      266.91      271.03     10.72 o
   1  11   6     2738.94     2773.85     59.00 o
   2  11   6        1.47        2.96      6.18 o
   3  11   6      558.06      573.70     28.22 o
   4  11   6      230.19      233.48     18.21 o
   5  11   6      155.80      132.88     14.76 o
   6  11   6       49.97       58.78     14.73 o
   7  11   6       95.82      105.22     17.87 o
  -8  12   6       71.66       60.96     22.68 o
  -7  12   6       38.60       20.27     14.87 o
  -6  12   6      720.62      802.54     44.88 o
  -5  12   6       37.95       24.79     11.26 o
  -4  12   6      632.91      654.67     23.18 o
  -3  12   6        3.84        3.62      5.06 o
  -2  12   6      176.87      163.74      9.08 o
  -1  12   6       46.94       32.52      7.37 o
   0  12   6     1598.50     1585.45     38.44 o
   1  12   6      144.44      144.34      7.35 o
   2  12   6     1497.92     1518.08     36.12 o
   3  12   6      232.25      249.19     14.66 o
   4  12   6      291.63      281.23     15.51 o
   5  12   6        5.84        5.85     11.04 o
   6  12   6      101.58      129.15     20.61 o
   7  12   6        1.85       28.58     19.29 o
  -7  13   6      120.40       74.16     18.37 o
  -6  13   6        5.38       -1.56     12.68 o
  -5  13   6      263.48      281.62     18.74 o
  -4  13   6       29.31       30.78      8.01 o
  -3  13   6      897.79      925.54     28.12 o
  -2  13   6        0.05       -5.41      5.41 o
  -1  13   6     1147.47     1153.73     32.12 o
   0  13   6      155.00      147.01     12.08 o
   1  13   6      144.79      138.43      7.59 o
   2  13   6       68.75       57.99      8.17 o
   3  13   6      428.77      439.36     20.86 o
   4  13   6       80.23       74.39     11.32 o
   5  13   6      514.07      506.92     29.51 o
   6  13   6        9.45        7.59     14.58 o
  -7  14   6        7.77        4.04     18.85 o
  -6  14   6      131.71      119.51     18.21 o
  -5  14   6       66.41       70.07     17.26 o
  -4  14   6      387.99      386.61     27.00 o
  -3  14   6       36.88       26.42     13.04 o
  -2  14   6     1300.36     1412.00     52.38 o
  -1  14   6      104.39       97.48     16.44 o
   0  14   6      343.07      348.09     21.28 o
   1  14   6       34.13       18.92     11.96 o
   2  14   6      248.43      247.70     15.07 o
   3  14   6       14.57        7.90      7.89 o
   4  14   6      478.00      506.16     22.84 o
   5  14   6       19.14       31.88     20.44 o
   6  14   6      241.02      167.56     31.58 o
  -6  15   6        1.13       17.14     15.42 o
  -5  15   6      533.97      524.52     55.98 o
  -4  15   6        3.87      -11.22     11.29 o
  -3  15   6       85.50       67.17     16.86 o
  -2  15   6        3.14        1.58     11.31 o
  -1  15   6      374.62      334.13     21.37 o
   0  15   6       18.89        0.02      9.72 o
   1  15   6      927.20     1013.79     40.61 o
   2  15   6       39.25       65.75     13.95 o
   3  15   6      709.64      764.20     38.25 o
   4  15   6       14.67       20.13     12.83 o
   5  15   6       48.08       20.47     20.11 o
  -5  16   6       63.25       92.19     28.61 o
  -4  16   6      385.58      414.96     37.25 o
  -3  16   6      112.48       97.58     17.76 o
  -2  16   6      132.72      100.86     16.73 o
  -1  16   6      157.91      131.86     29.00 o
   0  16   6     1033.98     1110.63     44.01 o
   1  16   6       68.44       69.28     14.80 o
   2  16   6      131.72       89.42     19.64 o
   3  16   6       53.97       51.78     16.12 o
   4  16   6      319.62      264.80     23.53 o
  -4  17   6       33.20       49.39     20.68 o
  -3  17   6      599.96      600.04     49.11 o
  -2  17   6        0.00       -9.77     13.12 o
  -1  17   6      901.38      967.01     44.06 o
   0  17   6       23.24       15.33     14.20 o
   1  17   6       20.57       21.67     13.50 o
   2  17   6        0.45      -14.92     15.63 o
   3  17   6      183.69      158.20     24.09 o
  -3  18   6       62.11       81.67     23.28 o
  -2  18   6      108.53       71.62     18.64 o
  -1  18   6       40.19       48.93     14.77 o
   0  18   6      395.51      366.93     29.44 o
   1  18   6       13.56       16.19     17.87 o
   2  18   6      435.49      438.15     31.57 o
  -9   0   7      303.34      417.51     42.33 o
  -7   0   7     1518.48     1645.22     80.29 o
  -5   0   7     1802.29     1764.92     59.85 o
  -3   0   7       49.83       51.09      5.22 o
  -1   0   7     6514.01     6542.62    117.52 o
   1   0   7     6322.48     6211.18    115.33 o
   3   0   7      167.32      153.73      7.29 o
   5   0   7     1227.80     1187.70     68.61 o
   7   0   7      475.36      562.03     43.79 o
   9   0   7      196.82      134.30     33.58 o
 -10   1   7      160.62      125.56     22.64 o
  -9   1   7       56.67       70.06     17.01 o
  -8   1   7      198.70      228.72     19.08 o
  -7   1   7       18.90       18.00      6.53 o
  -6   1   7     1034.15     1037.13     22.08 o
  -5   1   7      507.56      518.15     17.24 o
  -4   1   7     1959.30     1863.80     37.17 o
  -3   1   7       36.22       36.03      3.92 o
  -2   1   7     4564.15     4498.55     68.27 o
  -1   1   7     3831.31     3953.70     50.21 o
   0   1   7     1730.99     1776.64     34.33 o
   1   1   7      539.74      524.45      8.74 o
   2   1   7     3378.38     3449.20     89.76 o
   3   1   7       58.39       61.25      3.76 o
   4   1   7     1842.67     1918.88     36.66 o
   5   1   7        3.34        6.94      8.22 o
   6   1   7      841.91      914.51     34.55 o
   7   1   7        7.49       14.22     11.84 o
   8   1   7       21.61       -7.65     14.94 o
   9   1   7       26.75        8.90     26.28 o
 -10   2   7        1.39       -6.81     15.08 o
  -9   2   7       73.10       57.08     19.71 o
  -8   2   7       15.25       14.37      9.77 o
  -7   2   7      345.29      348.04     17.52 o
  -6   2   7       24.59       23.45     13.87 o
  -5   2   7     1085.29     1141.09     23.27 o
  -4   2   7        4.58        5.06      3.16 o
  -3   2   7     3304.48     3485.28     57.39 o
  -2   2   7      470.51      441.93      9.15 o
  -1   2   7    12109.97    12238.66    262.12 o
   0   2   7       20.42       23.24      2.00 o
   1   2   7      385.25      370.61      7.19 o
   2   2   7     1057.15     1029.67     14.82 o
   3   2   7     3823.73     4049.25     60.39 o
   4   2   7        3.28        6.26      6.11 o
   5   2   7     1570.85     1576.92     39.82 o
   6   2   7       88.95       95.83     12.13 o
   7   2   7       30.85       31.03     13.91 o
   8   2   7        0.12        7.06     15.97 o
   9   2   7       59.27       70.21     20.69 o
 -10   3   7       46.05       44.52     20.64 o
  -9   3   7        0.21      -10.10     13.87 o
  -8   3   7      459.66      453.83     27.74 o
  -7   3   7       29.32       17.88      7.51 o
  -6   3   7     1218.30     1186.39     40.87 o
  -5   3   7      211.25      206.46     12.58 o
  -4   3   7      734.09      664.34     17.20 o
  -3   3   7      823.76      895.25     30.19 o
  -2   3   7     3898.73     3921.55    137.80 o
  -1   3   7      827.73      966.20     17.07 o
   0   3   7     8036.39     8415.05    122.42 o
   1   3   7     1648.27     1812.94     42.98 o
   2   3   7     1607.56     1510.36     36.08 o
   3   3   7     1360.54     1364.21     29.71 o
   4   3   7      243.80      237.01     12.28 o
   5   3   7       28.31       29.32      7.66 o
   6   3   7      560.02      602.46     26.65 o
   7   3   7        8.21       -7.43     11.21 o
   8   3   7      263.17      310.12     28.37 o
   9   3   7        4.68       -8.03     19.61 o
 -10   4   7        5.53       36.96     33.58 o
  -9   4   7      143.98      104.80     15.38 o
  -8   4   7       39.62       45.75     10.95 o
  -7   4   7      540.08      595.98     22.68 o
  -6   4   7      201.33      197.11     13.77 o
  -5   4   7     1597.93     1546.41     31.89 o
  -4   4   7        6.83        8.29      4.93 o
  -3   4   7     2592.82     2779.41     55.03 o
  -2   4   7     1050.52     1029.04     22.55 o
  -1   4   7     2808.43     2714.91     48.04 o
   0   4   7       73.95       66.91      3.32 o
   1   4   7     3185.11     3127.48     59.21 o
   2   4   7      415.70      421.66      8.67 o
   3   4   7     1159.71     1231.34     34.35 o
   4   4   7       43.91       47.38      4.91 o
   5   4   7      372.73      366.79     14.40 o
   6   4   7      100.72       94.25     21.90 o
   7   4   7      336.26      336.83     25.81 o
   8   4   7        3.10       13.14     15.97 o
  -9   5   7        1.99       -3.50     11.45 o
  -8   5   7       60.35       61.23     10.14 o
  -7   5   7        9.97       14.34      7.69 o
  -6   5   7      411.18      421.07     21.87 o
  -5   5   7        0.05        0.97      2.34 o
  -4   5   7     3985.89     4290.62     65.85 o
  -3   5   7       50.33       43.82      8.64 o
  -2   5   7     2825.84     2773.11     61.90 o
  -1   5   7      146.63      142.09      4.91 o
   0   5   7     2685.61     2679.31     57.52 o
   1   5   7      259.87      264.71      6.62 o
   2   5   7     1138.25     1188.87     28.66 o
   3   5   7        6.76        5.74      3.04 o
   4   5   7     2905.78     2998.72     88.08 o
   5   5   7       20.15       20.84      6.63 o
   6   5   7      318.17      338.08     22.71 o
   7   5   7        0.72       -1.46     15.33 o
   8   5   7       16.23       59.73     18.49 o
  -9   6   7      146.01      109.73     20.99 o
  -8   6   7        3.64        1.95      9.14 o
  -7   6   7      623.09      650.31     25.90 o
  -6   6   7      147.79      151.82     23.05 o
  -5   6   7      514.13      500.96     14.56 o
  -4   6   7       73.71       78.54      6.24 o
  -3   6   7     1994.26     1954.07     42.35 o
  -2   6   7      514.92      481.90     15.97 o
  -1   6   7     2974.49     3117.33     46.78 o
   0   6   7      402.74      397.39     14.75 o
   1   6   7     2060.21     2144.58     54.12 o
   2   6   7      565.16      566.88     10.59 o
   3   6   7     1946.92     1989.00     30.98 o
   4   6   7        7.90        5.35      4.21 o
   5   6   7      578.60      548.22     18.40 o
   6   6   7       57.62       37.66     12.87 o
   7   6   7      253.64      260.50     24.82 o
   8   6   7        8.91       -6.62     15.38 o
  -9   7   7       18.91       -6.59     24.82 o
  -8   7   7      454.08      465.70     25.55 o
  -7   7   7       45.25       18.39     13.87 o
  -6   7   7     1144.53     1182.49     44.72 o
  -5   7   7       11.71        2.95      9.64 o
  -4   7   7      334.31      320.96      9.38 o
  -3   7   7       84.01       79.68      5.44 o
  -2   7   7      619.83      605.08     24.03 o
  -1   7   7      487.72      519.04     15.59 o
   0   7   7     4094.40     4240.10    108.92 o
   1   7   7      527.60      493.50      9.46 o
   2   7   7     1612.75     1625.56     28.22 o
   3   7   7        3.55       10.25      3.82 o
   4   7   7      206.97      212.76     12.13 o
   5   7   7      130.64      115.00     24.82 o
   6   7   7      668.79      696.60     43.79 o
   7   7   7        0.02        0.25     14.94 o
   8   7   7      223.77      197.78     27.34 o
  -9   8   7      121.59       81.47     25.63 o
  -8   8   7        1.67       12.79     14.94 o
  -7   8   7       98.17      114.39     26.62 o
  -6   8   7       24.34       13.19      7.32 o
  -5   8   7     1274.03     1276.46     59.05 o
  -4   8   7      179.68      149.52      9.72 o
  -3   8   7     3398.10     3591.97    103.25 o
  -2   8   7      706.33      722.31     31.94 o
  -1   8   7       46.29       45.44      4.82 o
   0   8   7       75.28       75.02      4.59 o
   1   8   7     1503.24     1523.78     51.49 o
   2   8   7      346.15      322.53     12.64 o
   3   8   7     2157.17     2234.70     85.40 o
   4   8   7       22.48       14.44      6.64 o
   5   8   7      751.39      783.15     25.93 o
   6   8   7        1.40       -5.35      9.12 o
   7   8   7       87.88       92.37     32.12 o
   8   8   7        5.33       -2.64     19.08 o
  -9   9   7       13.71        8.99     19.53 o
  -8   9   7       71.54       12.49     18.49 o
  -7   9   7        2.44       13.14     15.48 o
  -6   9   7      401.35      392.00     17.45 o
  -5   9   7      403.11      380.97     19.17 o
  -4   9   7      949.98      974.65     33.92 o
  -3   9   7      805.45      824.80     40.88 o
  -2   9   7     3046.90     3194.42     58.45 o
  -1   9   7       15.24       11.20      4.43 o
   0   9   7      598.45      599.68     16.77 o
   1   9   7      596.12      582.37     13.49 o
   2   9   7     2432.61     2468.15     57.73 o
   3   9   7      129.99      130.48     16.04 o
   4   9   7      749.84      788.18     38.22 o
   5   9   7      148.30      156.10     14.43 o
   6   9   7      222.27      215.59     16.52 o
   7   9   7       22.91       23.53     23.36 o
  -8  10   7        3.23       -8.27     18.24 o
  -7  10   7      751.07      821.95     40.58 o
  -6  10   7        1.18       -5.96      9.01 o
  -5  10   7      152.61      137.05     12.02 o
  -4  10   7       17.25       17.59      5.31 o
  -3  10   7      423.82      416.93     14.75 o
  -2  10   7        2.72        8.08      5.03 o
  -1  10   7     3761.28     3935.17     78.38 o
   0  10   7        0.08       -3.33      4.43 o
   1  10   7     1906.37     1975.87     50.78 o
   2  10   7        0.59       -0.08      3.83 o
   3  10   7      316.44      302.13     13.95 o
   4  10   7        5.63       -2.46      9.49 o
   5  10   7       74.73       77.00     10.24 o
   6  10   7        1.19        2.26     13.87 o
   7  10   7      359.54      338.75     26.65 o
  -8  11   7       69.65       45.70     21.32 o
  -7  11   7       46.13       16.12     14.28 o
  -6  11   7      393.08      341.15     26.63 o
  -5  11   7        6.50        7.12      7.80 o
  -4  11   7      968.19      984.74     27.56 o
  -3  11   7        3.45       -1.87      3.78 o
  -2  11   7     1828.81     1890.62     39.38 o
  -1  11   7      542.26      550.85     18.95 o
   0  11   7      194.58      206.14     15.26 o
   1  11   7      347.19      358.61     12.03 o
   2  11   7     1093.62     1110.27     46.61 o
   3  11   7      147.31      145.50     15.94 o
   4  11   7      482.21      505.79     28.72 o
   5  11   7       69.26       68.11     15.33 o
   6  11   7      147.68      143.38     21.17 o
   7  11   7        9.68       29.04     14.34 o
  -7  12   7       48.33       55.83     15.82 o
  -6  12   7       92.53       84.19     15.66 o
  -5  12   7      829.99      931.22     41.85 o
  -4  12   7       20.54       13.39      6.46 o
  -3  12   7     1315.11     1330.33     54.95 o
  -2  12   7       76.67       68.41      9.44 o
  -1  12   7      417.97      426.57     16.05 o
   0  12   7        0.58       -5.41      5.41 o
   1  12   7      568.99      540.41     25.71 o
   2  12   7       39.24       31.38     12.64 o
   3  12   7      773.66      762.82     25.30 o
   4  12   7       44.47       48.36      9.61 o
   5  12   7      494.80      499.20     24.88 o
   6  12   7        8.30        0.24     16.69 o
  -7  13   7        5.20      -16.65     19.24 o
  -6  13   7      366.55      381.56     28.86 o
  -5  13   7       82.33       79.88     16.24 o
  -4  13   7       82.93       93.41     16.52 o
  -3  13   7       83.45       53.48     10.97 o
  -2  13   7      863.94      897.83     32.74 o
  -1  13   7       44.87       34.97      9.44 o
   0  13   7     1169.86     1215.27     42.32 o
   1  13   7       55.90       60.43      7.89 o
   2  13   7      680.88      714.78     31.18 o
   3  13   7        8.41       18.54      7.93 o
   4  13   7      211.85      201.66     15.00 o
   5  13   7       12.35        6.82     11.48 o
   6  13   7      158.27      157.16     25.15 o
  -6  14   7       19.55       18.54     15.84 o
  -5  14   7      175.49      161.89     21.18 o
  -4  14   7        1.79       -8.48     17.61 o
  -3  14   7      174.76      148.17     18.53 o
  -2  14   7       23.86       -2.63     11.03 o
  -1  14   7     1014.42     1001.91     59.42 o
   0  14   7        5.05       -1.15      7.62 o
   1  14   7      546.52      561.62     31.30 o
   2  14   7       87.55       90.19     14.50 o
   3  14   7      232.32      192.79     22.55 o
   4  14   7        0.46        1.51     10.23 o
   5  14   7      245.67      254.70     27.22 o
  -6  15   7      222.76      152.05     21.65 o
  -5  15   7        1.26       -9.33     18.50 o
  -4  15   7      391.08      408.74     31.36 o
  -3  15   7        8.55       -2.63     27.94 o
  -2  15   7      937.56     1021.78     46.90 o
  -1  15   7       72.59       73.36     11.68 o
   0  15   7        4.34        2.67     11.56 o
   1  15   7       33.92       37.86     17.07 o
   2  15   7      558.22      607.20     50.15 o
   3  15   7        0.10       -6.34     11.15 o
   4  15   7      538.07      477.77     26.62 o
   5  15   7        3.81      -20.11     20.11 o
  -5  16   7      159.45      165.15     27.66 o
  -4  16   7       11.94        2.95     18.95 o
  -3  16   7      351.30      371.18     29.92 o
  -2  16   7      174.19      204.13     22.02 o
  -1  16   7      392.92      420.78     26.03 o
   0  16   7       14.55       -6.20     11.68 o
   1  16   7      568.25      595.36     33.08 o
   2  16   7      183.94      184.08     20.90 o
   3  16   7      270.85      260.65     23.81 o
   4  16   7       17.55       14.18     21.58 o
  -4  17   7        1.58        2.87     16.45 o
  -3  17   7        5.96      -10.63     15.87 o
  -2  17   7      539.44      499.58     54.99 o
  -1  17   7       25.22       42.13     17.15 o
   0  17   7      798.23      862.34     43.37 o
   1  17   7        4.87       -3.22     13.03 o
   2  17   7      198.11      149.54     19.68 o
   3  17   7        0.69       -3.25     20.35 o
  -2  18   7       51.89       29.26     17.39 o
  -1  18   7      200.30      194.31     23.68 o
   0  18   7        8.52       12.30     35.82 o
   1  18   7       50.95       36.61     15.95 o
 -10   0   8       37.69        1.46     26.28 o
  -8   0   8      146.75       97.81     21.90 o
  -6   0   8     1616.05     1743.03     70.07 o
  -4   0   8     2469.69     2559.03     53.32 o
  -2   0   8      181.70      202.65      7.83 o
   0   0   8     1462.87     1387.69     39.42 o
   2   0   8     8473.17     8601.92    374.44 o
   4   0   8     2689.50     2868.34    178.83 o
   6   0   8       14.53       -8.76     14.60 o
   8   0   8      260.61      310.94     42.33 o
 -10   1   8       26.92       19.98     16.13 o
  -9   1   8      238.45      235.53     33.58 o
  -8   1   8       62.65       73.67     21.90 o
  -7   1   8      670.45      713.84     30.66 o
  -6   1   8       92.31      102.14      6.65 o
  -5   1   8      534.29      533.37     16.51 o
  -4   1   8      848.58      893.63     18.16 o
  -3   1   8     1984.11     2036.52     34.03 o
  -2   1   8       81.59       96.99      4.42 o
  -1   1   8     5917.36     5885.48     74.56 o
   0   1   8      345.45      345.13      9.69 o
   1   1   8     1752.98     1703.19     31.40 o
   2   1   8      312.67      320.73      8.43 o
   3   1   8     1600.46     1628.14     39.19 o
   4   1   8      501.41      495.24     23.50 o
   5   1   8      887.71      942.56     75.47 o
   6   1   8        1.92       37.64     11.84 o
   7   1   8      321.76      335.99     25.81 o
   8   1   8       44.41       43.31     17.01 o
 -10   2   8      122.02      108.59     34.31 o
  -9   2   8        1.38      -11.57     11.57 o
  -8   2   8      371.44      401.53     25.55 o
  -7   2   8       29.89       28.23      7.69 o
  -6   2   8      900.41      855.84     22.63 o
  -5   2   8      293.93      277.19     10.19 o
  -4   2   8      400.71      446.13     16.31 o
  -3   2   8     1799.05     1892.08     31.39 o
  -2   2   8     6919.51     6688.62     84.93 o
  -1   2   8       53.08       65.15      3.90 o
   0   2   8     6387.25     6332.62     95.43 o
   1   2   8      116.05      113.88      4.29 o
   2   2   8       83.72      101.28      5.06 o
   3   2   8      219.04      234.22     12.22 o
   4   2   8      867.15      877.79     44.04 o
   5   2   8        0.96        4.44      7.26 o
   6   2   8      509.81      509.38     27.87 o
   7   2   8       32.32       18.44     13.91 o
   8   2   8      233.89      224.70     30.66 o
 -10   3   8        0.86       -4.33     15.66 o
  -9   3   8       44.45       31.59     16.06 o
  -8   3   8        3.91        2.92      9.72 o
  -7   3   8      432.73      471.32     19.17 o
  -6   3   8      127.89      109.07      8.51 o
  -5   3   8     2492.70     2531.09     59.93 o
  -4   3   8       66.14       54.28      5.29 o
  -3   3   8     2836.78     2890.50     49.17 o
  -2   3   8      461.24      459.21      8.50 o
  -1   3   8      761.38      850.65     14.49 o
   0   3   8       68.94       77.58      3.37 o
   1   3   8     4199.59     4232.09     56.26 o
   2   3   8      159.85      174.84      5.77 o
   3   3   8     2510.72     2574.51     53.94 o
   4   3   8       57.15       47.59      6.04 o
   5   3   8      266.32      250.39     14.09 o
   6   3   8        0.89        0.00     13.87 o
   7   3   8      145.67      115.57     35.04 o
   8   3   8       55.98       27.95     18.04 o
  -9   4   8        0.00        8.76     12.15 o
  -8   4   8      268.18      263.72     25.55 o
  -7   4   8      245.60      231.02     14.70 o
  -6   4   8      557.09      600.68     21.96 o
  -5   4   8      100.31      110.99      6.87 o
  -4   4   8     2811.29     2829.84     87.23 o
  -3   4   8       96.78       94.83      6.22 o
  -2   4   8     3226.28     3308.12     55.84 o
  -1   4   8        2.72        2.37      2.58 o
   0   4   8      762.84      728.82     16.33 o
   1   4   8        0.13       -1.13      2.78 o
   2   4   8     3203.46     3255.09     49.73 o
   3   4   8        0.76       -2.35      3.22 o
   4   4   8     1193.60     1183.25     24.13 o
   5   4   8      143.71      135.28     10.92 o
   6   4   8      226.48      224.52     20.44 o
   7   4   8       55.40       53.43     15.38 o
   8   4   8      172.13      162.91     36.50 o
  -9   5   8      328.04      316.84     34.31 o
  -8   5   8       18.98       15.18      9.72 o
  -7   5   8      366.78      365.51     21.90 o
  -6   5   8       57.31       46.59      8.63 o
  -5   5   8      330.32      328.03     14.90 o
  -4   5   8       22.01       26.72      4.45 o
  -3   5   8     3525.07     3699.40     66.43 o
  -2   5   8       16.39       16.56      2.33 o
  -1   5   8     3720.96     3866.71     50.79 o
   0   5   8      279.57      323.05      8.64 o
   1   5   8     1511.20     1522.68     26.55 o
   2   5   8        3.21        2.35      2.90 o
   3   5   8      373.28      362.63     10.01 o
   4   5   8        0.23        5.34      5.83 o
   5   5   8      588.00      609.40     19.69 o
   6   5   8       13.27       10.95     11.35 o
   7   5   8      555.37      550.25     34.57 o
   8   5   8        1.91        6.59     17.87 o
  -9   6   8        0.16        5.02     20.25 o
  -8   6   8      290.14      310.80     19.43 o
  -7   6   8       22.17       50.96     12.07 o
  -6   6   8      729.38      730.02     42.30 o
  -5   6   8        4.74        8.84      3.83 o
  -4   6   8      961.25     1028.03     22.22 o
  -3   6   8      750.27      763.30     17.91 o
  -2   6   8     1900.02     1914.25     49.52 o
  -1   6   8       12.67       13.36      3.39 o
   0   6   8     2651.47     2644.41     67.64 o
   1   6   8     1086.30     1087.42     20.69 o
   2   6   8     1235.48     1270.59     20.61 o
   3   6   8      321.66      331.36     10.34 o
   4   6   8     1375.34     1380.26     26.89 o
   5   6   8       38.66       14.60     11.68 o
   6   6   8       94.19      107.34     15.48 o
   7   6   8       18.53        1.66     15.33 o
   8   6   8      171.92      102.53     37.96 o
  -9   7   8       63.18       39.10     23.36 o
  -8   7   8       30.22       24.64     12.41 o
  -7   7   8      302.14      328.64     23.70 o
  -6   7   8        8.50        0.11     12.36 o
  -5   7   8     1484.95     1568.93     46.20 o
  -4   7   8       20.23       14.56      3.58 o
  -3   7   8     1148.93     1173.54     45.35 o
  -2   7   8        0.01        6.06      4.00 o
  -1   7   8       91.27      101.11      6.32 o
   0   7   8      190.69      222.86      9.48 o
   1   7   8     3155.35     3197.52     73.60 o
   2   7   8        0.69       -3.21      3.21 o
   3   7   8     4039.28     4118.02     86.39 o
   4   7   8       35.11       27.48     11.29 o
   5   7   8      109.89       94.21     11.88 o
   6   7   8        0.08        6.66     16.06 o
   7   7   8      150.38      146.44     20.57 o
   8   7   8        1.11        7.85     33.58 o
  -9   8   8        9.21        3.91     26.28 o
  -8   8   8      570.30      596.62     49.63 o
  -7   8   8      160.03      153.99     28.74 o
  -6   8   8        2.12       -1.02      6.05 o
  -5   8   8      157.39      131.06     14.87 o
  -4   8   8     1704.04     1702.04     41.93 o
  -3   8   8       51.16       47.48      5.69 o
  -2   8   8     1705.60     1749.15     40.88 o
  -1   8   8        2.43       -0.49      5.27 o
   0   8   8     1995.58     2008.46     50.99 o
   1   8   8      443.62      432.74     12.22 o
   2   8   8      445.21      464.75     11.54 o
   3   8   8       76.80       77.81     11.17 o
   4   8   8     1061.68     1069.59     50.34 o
   5   8   8       39.76       37.23      9.29 o
   6   8   8      404.79      398.83     31.39 o
   7   8   8       25.02       29.54     17.46 o
  -8   9   8       22.47       37.35     18.49 o
  -7   9   8      212.66      207.95     22.73 o
  -6   9   8       82.27       82.58     12.75 o
  -5   9   8      430.77      400.47     21.07 o
  -4   9   8      250.72      247.47     10.63 o
  -3   9   8     1817.27     1774.35     65.95 o
  -2   9   8      125.44      129.63     17.07 o
  -1   9   8     1765.39     1898.60     36.65 o
   0   9   8      546.98      570.44     14.91 o
   1   9   8     1082.44     1039.00     43.62 o
   2   9   8       15.93       12.97      5.69 o
   3   9   8      407.29      397.00     16.19 o
   4   9   8      148.34      142.88     11.60 o
   5   9   8      336.80      332.10     38.69 o
   6   9   8       16.02        3.09     12.63 o
   7   9   8      179.17      151.23     22.18 o
  -8  10   8       55.31       49.63     24.82 o
  -7  10   8       18.49       31.05     14.69 o
  -6  10   8      607.61      628.53     34.94 o
  -5  10   8       78.33       67.76     10.71 o
  -4  10   8     2073.35     2083.45     45.43 o
  -3  10   8      192.15      171.08     16.22 o
  -2  10   8       80.46       71.56      8.22 o
  -1  10   8       29.15       19.64      5.84 o
   0  10   8     1534.70     1613.81     38.13 o
   1  10   8      206.96      205.13     18.34 o
   2  10   8     1903.62     1945.79     57.57 o
   3  10   8       68.84       64.82     11.49 o
   4  10   8      381.75      414.21     20.63 o
   5  10   8        0.97        7.03     11.21 o
   6  10   8       33.34       24.98     13.68 o
   7  10   8       10.02       13.14     30.66 o
  -8  11   8        7.92        9.32     19.64 o
  -7  11   8      165.83      153.40     25.83 o
  -6  11   8       36.61       19.22     14.52 o
  -5  11   8      308.28      301.01     21.28 o
  -4  11   8       29.46       16.61     10.54 o
  -3  11   8     1255.16     1285.79     32.82 o
  -2  11   8      198.82      180.68     11.56 o
  -1  11   8     1243.74     1246.77     61.32 o
   0  11   8      582.38      583.12     21.68 o
   1  11   8      615.15      622.26     25.71 o
   2  11   8       51.31       45.68      6.48 o
   3  11   8      479.97      503.75     21.75 o
   4  11   8       45.45       64.30     10.59 o
   5  11   8      410.28      352.97     27.42 o
   6  11   8        1.11       22.58     16.42 o
  -7  12   8        0.01      -16.31     33.09 o
  -6  12   8       75.96       42.34     15.39 o
  -5  12   8        7.34        6.54     12.03 o
  -4  12   8      621.52      566.70     30.07 o
  -3  12   8       84.34       82.89     10.97 o
  -2  12   8     1416.28     1417.41     42.87 o
  -1  12   8      220.08      215.54     12.68 o
   0  12   8      465.82      412.59     17.42 o
   1  12   8       23.52       27.00      9.48 o
   2  12   8      490.16      502.75     32.48 o
   3  12   8        0.40       19.17     11.74 o
   4  12   8      132.96      134.94     21.83 o
   5  12   8       43.18       26.59     13.45 o
   6  12   8      458.11      415.07     31.80 o
  -7  13   8      197.99      151.06     22.91 o
  -6  13   8        1.52      -14.00     14.00 o
  -5  13   8      627.81      668.49     54.15 o
  -4  13   8       50.06       31.97     12.01 o
  -3  13   8      297.87      274.20     17.74 o
  -2  13   8        2.13        1.64      9.34 o
  -1  13   8      439.99      441.84     19.85 o
   0  13   8       52.25       41.36     11.17 o
   1  13   8      652.74      718.62     33.83 o
   2  13   8        2.59        5.04      7.37 o
   3  13   8      664.46      654.62     37.93 o
   4  13   8       38.67       16.62      9.74 o
   5  13   8      166.31      121.57     19.17 o
   6  13   8        0.06        0.16     20.44 o
  -6  14   8      335.47      284.12     27.45 o
  -5  14   8       11.42       -6.24     17.18 o
  -4  14   8      274.37      267.81     42.82 o
  -3  14   8       33.59       21.43     10.41 o
  -2  14   8      211.95      216.77     24.25 o
  -1  14   8        8.44        8.84      9.04 o
   0  14   8      693.54      690.65     30.66 o
   1  14   8      106.62      128.66     15.15 o
   2  14   8      777.14      837.06     37.12 o
   3  14   8        0.66        7.98     10.91 o
   4  14   8      260.84      209.61     21.46 o
   5  14   8       48.75       12.69     18.49 o
  -6  15   8        0.70      -13.63     31.18 o
  -5  15   8       69.91       58.59     23.50 o
  -4  15   8        5.31       21.44     20.75 o
  -3  15   8      312.62      327.36     28.52 o
  -2  15   8        4.82        6.45     11.39 o
  -1  15   8     1131.45     1178.57     59.14 o
   0  15   8       51.75       52.14     13.33 o
   1  15   8      244.68      259.64     27.33 o
   2  15   8        3.79        9.37     13.22 o
   3  15   8      100.19       93.77     16.74 o
   4  15   8        1.76        1.80     14.33 o
  -5  16   8        2.92      -18.52     18.52 o
  -4  16   8      442.06      395.46     37.74 o
  -3  16   8       95.42      102.85     21.02 o
  -2  16   8      212.48      228.66     20.28 o
  -1  16   8        9.21       14.75     14.94 o
   0  16   8      422.10      437.97     28.10 o
   1  16   8      107.09       76.70     20.23 o
   2  16   8      247.01      256.16     36.87 o
   3  16   8       50.89        4.71     16.29 o
  -4  17   8       19.82       11.22     58.39 o
  -3  17   8      136.94      104.33     27.02 o
  -2  17   8        0.44       -0.86     23.85 o
  -1  17   8      131.18      118.38     22.48 o
   0  17   8       31.27       41.46     19.17 o
   1  17   8      518.58      474.99     31.81 o
   2  17   8        1.66        3.35     17.28 o
  -2  18   8      456.98      414.75     37.19 o
  -1  18   8       15.77        9.41     18.67 o
   0  18   8      422.73      370.32     30.32 o
  -9   0   9      224.05      213.13     26.28 o
  -7   0   9       60.73       55.47      8.76 o
  -5   0   9      586.02      585.39     23.36 o
  -3   0   9     7376.36     7455.07    130.64 o
  -1   0   9     1671.55     1798.89     38.45 o
   1   0   9     1837.35     1857.21     63.50 o
   3   0   9     1116.52     1163.53     29.93 o
   5   0   9     1892.75     2011.63     99.27 o
   7   0   9       13.08       30.66     20.44 o
 -10   1   9       95.20       77.59     18.24 o
  -9   1   9       50.24       37.06     13.30 o
  -8   1   9      206.89      187.57     22.63 o
  -7   1   9       72.81       58.64     18.98 o
  -6   1   9     1308.01     1344.90     32.98 o
  -5   1   9      665.94      669.28     18.24 o
  -4   1   9      699.38      722.37     16.06 o
  -3   1   9       81.23       82.62      4.60 o
  -2   1   9     1220.37     1188.88     19.64 o
  -1   1   9      153.66      138.90      6.74 o
   0   1   9     4482.45     4558.76     87.02 o
   1   1   9        7.45       11.16      2.48 o
   2   1   9     4364.89     4587.14     72.27 o
   3   1   9      939.59      935.10     18.54 o
   4   1   9       51.69       58.76      7.06 o
   5   1   9       69.86       81.55     12.39 o
   6   1   9      937.43      940.91     47.35 o
   7   1   9       77.24       71.68     16.42 o
   8   1   9       47.58       75.91     32.12 o
  -9   2   9      124.16      115.12     17.52 o
  -8   2   9        9.19       13.21     22.63 o
  -7   2   9      701.08      702.89     26.58 o
  -6   2   9       19.22       10.22      4.86 o
  -5   2   9     2343.84     2398.35     49.27 o
  -4   2   9      355.53      382.47     15.48 o
  -3   2   9       33.62       36.26      3.87 o
  -2   2   9      980.54      994.15     27.18 o
  -1   2   9     1875.23     1763.52     27.18 o
   0   2   9      291.26      305.90      7.61 o
   1   2   9     7261.15     7290.48    208.39 o
   2   2   9      590.39      591.45     13.06 o
   3   2   9      384.65      341.27     10.96 o
   4   2   9       18.95       33.79     10.60 o
   5   2   9      530.31      522.71     33.58 o
   6   2   9       32.41       23.36     11.84 o
   7   2   9      271.15      287.43     24.71 o
   8   2   9        1.10       -3.73     18.49 o
  -9   3   9       47.43       35.02     40.15 o
  -8   3   9      110.19       85.01     29.20 o
  -7   3   9       21.81       16.54     10.22 o
  -6   3   9      451.65      427.70     11.86 o
  -5   3   9        0.11       -3.23      4.56 o
  -4   3   9     3236.15     3382.51     79.80 o
  -3   3   9      136.13      141.38      6.51 o
  -2   3   9     3934.28     4111.88     67.30 o
  -1   3   9      810.86      806.15     19.29 o
   0   3   9      899.73      828.25     15.26 o
   1   3   9        9.71        6.76      3.06 o
   2   3   9      994.10      992.73     22.12 o
   3   3   9      447.38      416.30     12.43 o
   4   3   9     1008.20     1027.74     29.92 o
   5   3   9        0.72        2.92     11.68 o
   6   3   9      584.95      630.05     32.84 o
   7   3   9       23.67        1.73     13.91 o
   8   3   9       21.65      -10.95     17.55 o
  -9   4   9      108.62      101.49     17.82 o
  -8   4   9       18.56       21.55     10.80 o
  -7   4   9      362.08      399.90     21.76 o
  -6   4   9      136.57      140.51     18.84 o
  -5   4   9      997.13      993.91     32.74 o
  -4   4   9        0.05        5.10      4.31 o
  -3   4   9     3664.92     3651.09     75.03 o
  -2   4   9        4.00        6.63      2.76 o
  -1   4   9     2908.24     3017.54     43.63 o
   0   4   9      372.60      346.27      8.77 o
   1   4   9      887.17      853.43     29.29 o
   2   4   9      274.07      273.65      9.69 o
   3   4   9      834.87      870.46     18.12 o
   4   4   9       81.62       77.60      4.76 o
   5   4   9      675.16      614.44     67.15 o
   6   4   9       48.31       50.64     13.30 o
   7   4   9      141.93      145.75     20.64 o
   8   4   9        6.98       -3.92     18.04 o
  -9   5   9        0.39        8.94     12.26 o
  -8   5   9      466.83      483.88     26.31 o
  -7   5   9        0.88       11.41     18.25 o
  -6   5   9      875.31      859.92     28.67 o
  -5   5   9       38.00       34.69      5.77 o
  -4   5   9      891.16      885.33     30.46 o
  -3   5   9       90.88       83.44      5.05 o
  -2   5   9      551.93      573.27     12.20 o
  -1   5   9       21.29       15.62      3.02 o
   0   5   9     3374.12     3517.03     49.24 o
   1   5   9       26.28       28.61      3.20 o
   2   5   9     2630.15     2659.50     54.45 o
   3   5   9       75.67       71.09      5.21 o
   4   5   9      184.79      204.87      7.05 o
   5   5   9       14.45       20.44     10.32 o
   6   5   9      347.55      402.25     25.81 o
   7   5   9        1.38       14.60     15.48 o
   8   5   9      206.52      205.75     26.78 o
  -9   6   9      149.92      110.04     24.83 o
  -8   6   9       76.75       70.63     21.17 o
  -7   6   9      219.76      221.23     26.31 o
  -6   6   9       12.77        5.57      7.63 o
  -5   6   9     1172.09     1205.88     28.94 o
  -4   6   9      379.76      388.53     13.65 o
  -3   6   9      686.79      729.80     14.53 o
  -2   6   9      377.13      383.94      9.91 o
  -1   6   9     1440.30     1475.18     28.23 o
   0   6   9       11.56       10.32      3.74 o
   1   6   9     2461.90     2322.15     94.73 o
   2   6   9      458.35      419.15     11.69 o
   3   6   9      847.77      877.53     28.23 o
   4   6   9       14.93       10.49      4.49 o
   5   6   9      719.17      723.14     29.81 o
   6   6   9       93.94       66.41     16.06 o
   7   6   9      181.88      131.06     20.57 o
   8   6   9        2.84       -3.92     32.85 o
  -9   7   9        0.16      -14.89     19.43 o
  -8   7   9      144.19      122.30     16.45 o
  -7   7   9        6.48       -0.15      8.32 o
  -6   7   9       55.39       52.12      8.51 o
  -5   7   9       78.99       70.37      6.05 o
  -4   7   9     1864.61     1911.76     68.27 o
  -3   7   9       20.91       19.62      3.56 o
  -2   7   9     3579.22     3670.38     61.11 o
  -1   7   9       54.40       54.17      4.64 o
   0   7   9      257.29      272.53      8.31 o
   1   7   9      105.76      102.33      5.92 o
   2   7   9     1417.19     1379.07     33.64 o
   3   7   9       22.03       22.08      5.90 o
   4   7   9     1061.27     1106.66     45.45 o
   5   7   9       11.98        4.81      8.37 o
   6   7   9      323.25      323.18     24.24 o
   7   7   9       32.72       34.86     17.46 o
  -9   8   9       73.94       79.68     26.65 o
  -8   8   9       48.32       40.15     15.48 o
  -7   8   9      688.98      737.81     63.17 o
  -6   8   9        7.83       10.76      7.70 o
  -5   8   9      223.91      207.28     14.11 o
  -4   8   9      170.77      158.27      6.38 o
  -3   8   9      846.80      875.16     43.83 o
  -2   8   9      217.81      193.32      7.45 o
  -1   8   9     1827.58     1829.09     44.67 o
   0   8   9        2.55        2.86      4.00 o
   1   8   9     2310.32     2342.70     52.68 o
   2   8   9      229.03      210.55      8.27 o
   3   8   9      808.14      815.55     47.62 o
   4   8   9       17.79       20.75      8.33 o
   5   8   9       72.85       41.01     11.21 o
   6   8   9       74.84       60.28     15.97 o
   7   8   9      203.42      194.05     24.71 o
  -8   9   9      147.79       90.09     29.20 o
  -7   9   9       12.21      -12.15     12.15 o
  -6   9   9      670.03      692.13     33.34 o
  -5   9   9       55.96       34.69     11.62 o
  -4   9   9      349.81      341.71     16.22 o
  -3   9   9        2.44        0.11      7.34 o
  -2   9   9     1204.21     1281.35     31.50 o
  -1   9   9      718.87      720.82     18.75 o
   0   9   9     1073.18     1106.68     30.13 o
   1   9   9       48.65       40.52      5.38 o
   2   9   9     1353.79     1342.30     44.04 o
   3   9   9      188.45      191.66     10.77 o
   4   9   9      265.61      283.50     16.87 o
   5   9   9       24.50       27.58      9.77 o
   6   9   9      242.78      211.71     22.71 o
   7   9   9       10.23       16.06     17.55 o
  -8  10   9        0.33       -2.92     17.24 o
  -7  10   9       49.61       29.75     16.54 o
  -6  10   9        0.18        2.63     12.11 o
  -5  10   9      667.82      662.49     27.94 o
  -4  10   9       21.55       13.44      5.65 o
  -3  10   9     2100.85     2160.22     50.06 o
  -2  10   9        0.00       -4.15      9.69 o
  -1  10   9      872.48      907.22     34.35 o
   0  10   9        5.49       -1.06      6.49 o
   1  10   9       66.59       67.57      7.13 o
   2  10   9        0.09       -0.34      5.10 o
   3  10   9      913.36      889.13     58.81 o
   4  10   9       25.85       14.40      8.59 o
   5  10   9      530.80      548.00     28.41 o
   6  10   9        0.42      -10.48     14.34 o
  -8  11   9       93.95       43.53     22.43 o
  -7  11   9       14.32       30.37     17.82 o
  -6  11   9      579.51      643.80     38.86 o
  -5  11   9      194.29      187.48     15.54 o
  -4  11   9      405.69      424.89     25.06 o
  -3  11   9        0.02       -7.32      7.32 o
  -2  11   9      924.25      924.15     42.98 o
  -1  11   9      331.30      336.46     15.83 o
   0  11   9     1271.50     1283.96     37.51 o
   1  11   9       56.21       52.51      6.89 o
   2  11   9      373.68      390.51     23.81 o
   3  11   9       77.65       75.97     23.07 o
   4  11   9      292.60      320.38     22.18 o
   5  11   9       31.71       -9.63     17.52 o
   6  11   9      104.21       92.47     40.15 o
  -7  12   9      390.75      394.35     36.34 o
  -6  12   9        4.05       11.55     15.17 o
  -5  12   9      208.10      210.48     20.18 o
  -4  12   9        9.39       -8.05     13.94 o
  -3  12   9      458.16      420.16     21.53 o
  -2  12   9       14.86       10.54      7.80 o
  -1  12   9      605.92      610.31     22.44 o
   0  12   9        3.29        7.77      7.51 o
   1  12   9     1066.23     1165.23     45.09 o
   2  12   9        0.06       -6.53      7.69 o
   3  12   9      385.65      439.94     21.12 o
   4  12   9        0.52       -6.62      9.98 o
   5  12   9       95.59       85.97     17.01 o
   6  12   9        9.89      -16.52     16.52 o
  -7  13   9        0.40       -7.72     18.27 o
  -6  13   9      183.81      144.93     28.65 o
  -5  13   9        2.38       -9.76     13.71 o
  -4  13   9      471.32      471.17     29.24 o
  -3  13   9        0.01       -3.35      9.41 o
  -2  13   9      521.33      514.85     23.25 o
  -1  13   9        0.22       -7.67      7.67 o
   0  13   9      471.13      473.72     22.30 o
   1  13   9        3.30        1.83     11.80 o
   2  13   9      232.83      264.66     24.53 o
   3  13   9        7.66       -3.73     12.57 o
   4  13   9      588.96      571.82     33.45 o
   5  13   9        1.06      -17.52     17.52 o
  -6  14   9       19.95        3.74     17.37 o
  -5  14   9      302.79      279.51     39.73 o
  -4  14   9       21.14       13.01     15.92 o
  -3  14   9      447.89      412.53     27.22 o
  -2  14   9       24.38       12.23      8.42 o
  -1  14   9      384.51      374.00     26.13 o
   0  14   9       49.35       42.50     11.33 o
   1  14   9      496.67      550.81     39.35 o
   2  14   9       65.53       66.70     15.06 o
   3  14   9      309.66      294.60     22.58 o
   4  14   9        4.90       -7.42     15.80 o
   5  14   9      219.76      219.70     33.97 o
  -5  15   9        9.45       14.76     20.40 o
  -4  15   9       27.47       23.96     17.74 o
  -3  15   9        1.18       -3.23     14.69 o
  -2  15   9      297.36      306.58     22.62 o
  -1  15   9        9.10      -10.84     10.84 o
   0  15   9      930.85      960.66     47.46 o
   1  15   9       69.21       26.16     14.24 o
   2  15   9      467.28      510.60     39.40 o
   3  15   9        0.04      -13.58     15.22 o
   4  15   9       60.31       67.31     18.59 o
  -4  16   9       33.13       38.15     27.48 o
  -3  16   9      313.39      311.20     27.26 o
  -2  16   9      127.23      125.78     20.14 o
  -1  16   9      394.76      363.12     30.18 o
   0  16   9       15.86       28.53     22.97 o
   1  16   9      229.95      220.36     23.81 o
   2  16   9       28.62       39.17     16.86 o
   3  16   9      167.65      121.31     31.40 o
  -3  17   9        0.07       -6.46     22.67 o
  -2  17   9      453.92      415.42     35.03 o
  -1  17   9        6.01      -15.56     15.56 o
   0  17   9       70.77       42.45     18.08 o
   1  17   9       23.61       36.20     18.30 o
   2  17   9       90.64       39.70     22.00 o
  -8   0  10      440.14      448.17     32.12 o
  -6   0  10      613.36      597.07     35.04 o
  -4   0  10        7.86       -4.03      4.03 o
  -2   0  10     3609.06     3532.96    144.52 o
   0   0  10     9894.20    10280.27    179.74 o
   2   0  10      122.79      132.80      9.49 o
   4   0  10     1364.16     1509.36     60.30 o
   6   0  10      296.80      299.26     35.04 o
   8   0  10      265.59      264.23     40.87 o
  -9   1  10       92.27       73.72     13.42 o
  -8   1  10       34.23       10.76      9.77 o
  -7   1  10      227.87      219.53     13.48 o
  -6   1  10      110.47      105.20      9.44 o
  -5   1  10     1743.97     1836.01     39.92 o
  -4   1  10      132.05      122.20      6.36 o
  -3   1  10     1330.04     1391.75     24.50 o
  -2   1  10     1554.63     1585.48     24.68 o
  -1   1  10     1775.33     1858.49     29.95 o
   0   1  10      485.05      479.54     12.85 o
   1   1  10     2314.26     2325.30     44.04 o
   2   1  10      530.26      559.13     20.86 o
   3   1  10     1962.67     1981.47     47.97 o
   4   1  10       97.64       86.82      9.48 o
   5   1  10      344.13      337.24     21.68 o
   6   1  10        2.07        5.84     11.35 o
   7   1  10       91.63       80.18     19.71 o
   8   1  10       22.63       54.12     41.60 o
  -9   2  10       37.44       11.17     11.84 o
  -8   2  10       53.08       35.67     22.63 o
  -7   2  10       96.45       82.22     10.95 o
  -6   2  10      885.94      915.59     37.23 o
  -5   2  10        3.68        2.57      6.11 o
  -4   2  10     3789.83     4020.84     78.22 o
  -3   2  10      251.70      248.55      8.13 o
  -2   2  10      253.03      251.71      7.32 o
  -1   2  10      102.17      101.71      5.90 o
   0   2  10     2635.95     2704.32     58.79 o
   1   2  10      281.07      297.06      6.83 o
   2   2  10     1612.57     1714.85     30.34 o
   3   2  10       51.23       50.06      5.27 o
   4   2  10     2007.21     1966.98     48.57 o
   5   2  10       57.85       55.89     11.21 o
   6   2  10       16.66        9.71     11.84 o
   7   2  10        1.13       19.43     14.94 o
   8   2  10       79.97       54.01     19.53 o
  -9   3  10      243.03      203.50     25.55 o
  -8   3  10       12.75       16.38     15.33 o
  -7   3  10      640.05      643.63     25.98 o
  -6   3  10       53.68       44.54      6.71 o
  -5   3  10      452.47      421.06     15.18 o
  -4   3  10      119.27      121.32      7.82 o
  -3   3  10     1360.69     1345.28     27.71 o
  -2   3  10       44.96       47.82      3.92 o
  -1   3  10     3912.13     3971.41     69.11 o
   0   3  10       17.24       11.32      3.43 o
   1   3  10     1052.45     1028.67     35.61 o
   2   3  10      296.91      295.40      8.95 o
   3   3  10      272.14      263.90     10.75 o
   4   3  10      106.68      102.50     10.32 o
   5   3  10      567.61      566.78     29.72 o
   6   3  10        0.19       -1.46     18.98 o
   7   3  10      416.18      450.61     32.98 o
   8   3  10        5.27        3.56     20.11 o
  -9   4  10        0.93        7.65     17.52 o
  -8   4  10      345.47      330.23     75.18 o
  -7   4  10       25.25       41.60     17.52 o
  -6   4  10      814.45      815.92     26.80 o
  -5   4  10        0.01       -1.13      7.49 o
  -4   4  10      503.73      511.90     15.46 o
  -3   4  10       42.44       41.41      5.98 o
  -2   4  10     2829.85     2791.14     56.69 o
  -1   4  10      139.25      145.44      5.75 o
   0   4  10     1901.82     1930.53     51.02 o
   1   4  10      536.95      524.54     15.17 o
   2   4  10      334.81      356.72     10.64 o
   3   4  10        4.80        7.77      4.29 o
   4   4  10      695.17      743.79     32.45 o
   5   4  10      144.10      137.90     15.97 o
   6   4  10      363.05      374.35     28.37 o
   7   4  10        6.25       -8.03     14.45 o
   8   4  10      163.90      138.84     30.66 o
  -9   5  10       36.14       18.89     18.25 o
  -8   5  10        0.03       14.72     12.41 o
  -7   5  10      296.73      314.00     32.66 o
  -6   5  10        3.71       -7.04      7.04 o
  -5   5  10     1603.49     1573.45     64.40 o
  -4   5  10        3.12        3.24      4.39 o
  -3   5  10     1455.25     1447.65     33.15 o
  -2   5  10        3.37        1.63      3.48 o
  -1   5  10     1085.25     1063.62     20.58 o
   0   5  10        3.37        2.07      2.37 o
   1   5  10      743.41      774.62     14.01 o
   2   5  10       29.92       24.63      3.71 o
   3   5  10     2851.91     2955.87     63.84 o
   4   5  10        5.34        6.26      4.13 o
   5   5  10      273.03      270.31     35.04 o
   6   5  10        4.62       -3.22     12.41 o
   7   5  10       33.31       28.69     19.71 o
  -9   6  10       10.39        4.80     21.02 o
  -8   6  10      265.57      260.02     24.09 o
  -7   6  10      139.74      116.55     12.10 o
  -6   6  10      221.45      243.16     23.25 o
  -5   6  10       11.33        3.30      5.34 o
  -4   6  10     1347.72     1319.67     65.38 o
  -3   6  10     1091.93     1062.96     24.82 o
  -2   6  10      838.51      914.41     17.87 o
  -1   6  10       51.62       45.87      4.39 o
   0   6  10     2493.46     2497.05     71.43 o
   1   6  10      204.40      215.09      8.29 o
   2   6  10     1034.01     1085.78     32.03 o
   3   6  10       52.26       39.30      5.77 o
   4   6  10      853.92      863.81     39.61 o
   5   6  10       93.90       82.71     24.82 o
   6   6  10      137.22      180.00     20.11 o
   7   6  10        9.60       12.91     38.69 o
  -9   7  10      210.12      164.22     27.70 o
  -8   7  10        1.27       21.60     13.87 o
  -7   7  10      441.19      434.04     26.38 o
  -6   7  10       28.14       38.31     11.27 o
  -5   7  10       67.26       55.39     14.43 o
  -4   7  10        3.13        0.90      5.37 o
  -3   7  10      528.78      514.80     20.86 o
  -2   7  10        6.15        4.39      4.00 o
  -1   7  10     5474.35     5763.03     85.65 o
   0   7  10        9.48        4.79      4.29 o
   1   7  10      375.94      398.07     12.77 o
   2   7  10        1.17        2.96      6.53 o
   3   7  10      398.64      401.42     15.58 o
   4   7  10        0.15        6.06      6.14 o
   5   7  10      397.24      408.99     23.14 o
   6   7  10       22.37       22.20     14.94 o
   7   7  10      266.89      245.76     28.26 o
  -8   8  10      130.84      118.23     20.57 o
  -7   8  10        3.95       -5.53     11.11 o
  -6   8  10      362.13      359.57     19.19 o
  -5   8  10       62.27       60.47      8.14 o
  -4   8  10     1268.42     1297.15     25.47 o
  -3   8  10      554.51      548.79     29.29 o
  -2   8  10      899.39      884.30     27.60 o
  -1   8  10       29.36       23.82      5.69 o
   0   8  10      957.56      938.09     39.40 o
   1   8  10      423.09      383.39     12.11 o
   2   8  10      864.15      859.09     28.66 o
   3   8  10       19.02       13.95      5.58 o
   4   8  10     1007.01     1110.32     39.77 o
   5   8  10        0.30       -3.84      9.44 o
   6   8  10       27.73       19.43     14.94 o
   7   8  10        4.34       35.80     19.53 o
  -8   9  10        0.01      -14.19     33.58 o
  -7   9  10      205.10      164.50     32.11 o
  -6   9  10       79.17       63.14     14.36 o
  -5   9  10      606.44      647.76     46.20 o
  -4   9  10        1.99       -7.08      8.91 o
  -3   9  10     1249.07     1286.92     35.47 o
  -2   9  10      164.40      171.74     11.03 o
  -1   9  10      746.08      752.72     55.42 o
   0   9  10      386.35      386.80     13.55 o
   1   9  10      847.48      854.05     38.14 o
   2   9  10        7.33        0.49      5.13 o
   3   9  10      965.57      982.01     33.29 o
   4   9  10       90.73       90.04     10.94 o
   5   9  10      179.92      161.76     16.45 o
   6   9  10       24.93       23.49     16.42 o
  -8  10  10      427.74      337.23     71.53 o
  -7  10  10       14.07       -4.19     15.87 o
  -6  10  10       98.14       78.95     29.56 o
  -5  10  10       26.82       29.46     10.94 o
  -4  10  10      384.85      370.72     21.93 o
  -3  10  10       69.61       59.58     13.27 o
  -2  10  10     1266.44     1327.21     60.16 o
  -1  10  10       50.29       39.31     11.33 o
   0  10  10     1392.84     1447.10     70.59 o
   1  10  10        7.54       -0.54      9.06 o
   2  10  10      180.22      176.57     11.17 o
   3  10  10        0.00        2.41      7.88 o
   4  10  10      156.66      120.84     14.61 o
   5  10  10        2.25       -1.51     18.98 o
   6  10  10      405.66      393.04     32.00 o
  -7  11  10      199.22      165.24     23.95 o
  -6  11  10      106.24       92.70     19.12 o
  -5  11  10      532.53      529.40     44.04 o
  -4  11  10      173.17      156.60     16.05 o
  -3  11  10      772.80      743.90     31.18 o
  -2  11  10        0.11       -1.35      7.99 o
  -1  11  10      287.06      285.44     15.63 o
   0  11  10       30.20       22.84     12.01 o
   1  11  10      560.11      547.28     42.35 o
   2  11  10       75.02       70.52      9.19 o
   3  11  10      410.97      459.81     22.72 o
   4  11  10       45.86       36.37     11.88 o
   5  11  10      263.89      277.94     25.74 o
   6  11  10       12.18      -12.47     17.87 o
  -7  12  10       20.89        4.35     22.63 o
  -6  12  10      424.66      459.92     34.16 o
  -5  12  10        0.02       -4.09     13.95 o
  -4  12  10      355.24      362.02     24.86 o
  -3  12  10        2.19       -8.14      8.14 o
  -2  12  10      833.24      799.16     28.46 o
  -1  12  10       64.91       49.31     10.81 o
   0  12  10      141.25      145.53     13.70 o
   1  12  10      101.43      114.60     12.74 o
   2  12  10      849.17      862.67     44.52 o
   3  12  10        5.75        4.09      9.08 o
   4  12  10      369.80      360.09     25.11 o
   5  12  10        4.78       -5.89     14.73 o
  -6  13  10        2.13        6.40     26.60 o
  -5  13  10      125.17      112.65     25.52 o
  -4  13  10        0.03       10.91     10.76 o
  -3  13  10      332.46      321.31     21.94 o
  -2  13  10       61.15       62.81     13.91 o
  -1  13  10      815.33      878.89     32.80 o
   0  13  10       21.48       25.94      8.73 o
   1  13  10      826.20      871.86     48.94 o
   2  13  10       28.89        0.43     11.43 o
   3  13  10      101.78       83.05     29.21 o
   4  13  10        1.79       -2.78     15.78 o
   5  13  10      211.60      182.19     32.67 o
  -6  14  10      100.35       58.39     32.41 o
  -5  14  10        3.52        3.56     17.66 o
  -4  14  10      229.96      172.21     39.90 o
  -3  14  10       37.99       37.32     13.12 o
  -2  14  10      421.28      455.17     23.15 o
  -1  14  10        5.67        1.78     11.38 o
   0  14  10      547.85      560.48     31.27 o
   1  14  10       56.08        3.60     13.95 o
   2  14  10      346.74      361.78     27.39 o
   3  14  10        2.67      -10.94     13.25 o
   4  14  10      106.67      102.59     18.47 o
  -5  15  10      484.15      483.46     42.66 o
  -4  15  10        7.17       -6.00     20.65 o
  -3  15  10      321.62      278.50     26.69 o
  -2  15  10       16.50        9.59     10.40 o
  -1  15  10       87.56       85.26     18.91 o
   0  15  10       10.57       13.56     14.87 o
   1  15  10      429.00      388.88     27.46 o
   2  15  10        2.05       11.84     15.36 o
   3  15  10      312.55      248.36     59.85 o
  -4  16  10      215.77      208.35     29.50 o
  -3  16  10       51.46       38.45     18.44 o
  -2  16  10      326.28      314.13     28.78 o
  -1  16  10        1.01       14.16     15.28 o
   0  16  10      343.05      321.45     27.29 o
   1  16  10      102.33       65.75     22.95 o
   2  16  10      250.64      216.57     25.22 o
  -2  17  10        9.36       29.36     25.20 o
  -1  17  10      485.26      433.04     32.35 o
   0  17  10        0.70        7.78     15.73 o
  -9   0  11       24.77       11.68     17.52 o
  -7   0  11      717.40      748.89     35.04 o
  -5   0  11     1173.30     1226.27     39.06 o
  -3   0  11      334.37      363.75     10.91 o
  -1   0  11      679.65      702.18     22.03 o
   1   0  11     8398.94     8556.06    418.24 o
   3   0  11      589.88      552.31     22.18 o
   5   0  11       79.35       71.80     17.52 o
   7   0  11      142.19       87.59     27.74 o
  -9   1  11       37.54       13.14     12.39 o
  -8   1  11      157.26      154.74     14.34 o
  -7   1  11        2.96       -5.84     16.06 o
  -6   1  11      331.22      339.50     38.69 o
  -5   1  11       43.99       42.76      6.22 o
  -4   1  11      984.19      999.13     22.52 o
  -3   1  11      205.67      193.81      5.72 o
  -2   1  11     5107.95     5388.78     66.68 o
  -1   1  11      973.17     1035.83     19.80 o
   0   1  11       63.94       66.75      5.18 o
   1   1  11        0.68       -1.61      2.90 o
   2   1  11     2962.28     3025.86     81.33 o
   3   1  11      654.21      625.43     21.28 o
   4   1  11      250.85      259.98     11.44 o
   5   1  11       18.24       17.94      8.26 o
   6   1  11      388.24      403.32     27.34 o
   7   1  11       59.22       46.43     18.49 o
  -9   2  11      240.91      209.17     19.95 o
  -8   2  11       62.99       37.23     10.32 o
  -7   2  11      127.39      113.17     16.06 o
  -6   2  11       26.52       21.92      9.98 o
  -5   2  11      441.32      437.74     17.25 o
  -4   2  11      331.30      347.51     11.87 o
  -3   2  11     5365.84     5367.04     76.08 o
  -2   2  11       61.11       65.48      7.37 o
  -1   2  11      501.00      537.81     12.31 o
   0   2  11      107.18      112.72      5.41 o
   1   2  11      854.84      829.23     19.17 o
   2   2  11       46.43       50.11      4.82 o
   3   2  11      422.94      433.77     13.78 o
   4   2  11        0.03        8.37      6.11 o
   5   2  11      845.23      842.55     35.49 o
   6   2  11        5.55       -6.95     12.87 o
   7   2  11      131.36      121.78     20.64 o
  -9   3  11       11.76        0.99     12.87 o
  -8   3  11      230.93      214.60     16.52 o
  -7   3  11        7.46        7.30      7.29 o
  -6   3  11     1292.96     1411.35     46.86 o
  -5   3  11      186.70      182.48     14.80 o
  -4   3  11      741.39      769.64     19.91 o
  -3   3  11        0.14       -3.71      3.71 o
  -2   3  11      673.19      680.52     14.40 o
  -1   3  11       36.71       37.26      4.00 o
   0   3  11     1260.90     1265.63     46.56 o
   1   3  11        1.38        1.71      2.91 o
   2   3  11     2988.20     3075.04     48.88 o
   3   3  11       48.35       46.81      5.38 o
   4   3  11      219.88      227.06     10.51 o
   5   3  11        0.40       -4.00      9.77 o
   6   3  11      159.95      142.71     19.61 o
   7   3  11       25.04       28.15     28.47 o
  -9   4  11       93.79       75.73     17.52 o
  -8   4  11       18.73        8.89     11.57 o
  -7   4  11      518.18      527.66     24.67 o
  -6   4  11        9.30        7.15      7.34 o
  -5   4  11      985.62     1016.79     40.09 o
  -4   4  11      393.10      413.52     25.21 o
  -3   4  11      452.07      440.58     20.02 o
  -2   4  11        7.42        1.77      4.04 o
  -1   4  11     1413.32     1477.93     26.59 o
   0   4  11      270.78      301.17      9.47 o
   1   4  11     1737.95     1746.97     34.35 o
   2   4  11       40.41       40.12      4.82 o
   3   4  11     1041.74     1040.74     24.23 o
   4   4  11       80.25       69.90      9.19 o
   5   4  11      301.12      329.81     22.18 o
   6   4  11       56.03       45.16     23.36 o
   7   4  11      144.78      152.40     22.71 o
  -9   5  11        8.34        0.10     19.30 o
  -8   5  11      193.87      177.91     18.57 o
  -7   5  11        1.35       -2.08      7.56 o
  -6   5  11      151.48      149.69     14.07 o
  -5   5  11        0.00       -1.68      5.56 o
  -4   5  11     1075.91     1058.92     43.22 o
  -3   5  11      121.17      116.20     13.97 o
  -2   5  11     3211.91     3325.05     63.74 o
  -1   5  11       24.41       14.37      4.92 o
   0   5  11      415.21      465.68     14.99 o
   1   5  11       27.93       22.66      3.09 o
   2   5  11      461.67      425.66     17.91 o
   3   5  11       64.87       57.81      6.17 o
   4   5  11      661.51      691.28     26.62 o
   5   5  11       55.20       37.45     11.84 o
   6   5  11      477.99      461.25     30.92 o
   7   5  11        0.21      -16.52     16.52 o
  -9   6  11      105.82       99.27     29.94 o
  -8   6  11       67.87       28.80     16.82 o
  -7   6  11      333.05      333.83     18.04 o
  -6   6  11       32.18       29.20     11.01 o
  -5   6  11      311.54      311.98     18.05 o
  -4   6  11      100.56       92.07      6.42 o
  -3   6  11     2053.47     2057.28     48.08 o
  -2   6  11       91.20       81.07     10.51 o
  -1   6  11      964.67     1119.88     37.24 o
   0   6  11       61.09       68.20     12.64 o
   1   6  11      900.45      894.82     19.34 o
   2   6  11       61.55       52.19      5.63 o
   3   6  11     1041.83     1086.66     27.21 o
   4   6  11      129.71      113.15      9.34 o
   5   6  11      140.34      139.60     16.52 o
   6   6  11       60.14       60.22     31.39 o
   7   6  11      104.64      102.51     35.04 o
  -8   7  11      140.93      107.62     21.32 o
  -7   7  11        4.68       14.38     11.87 o
  -6   7  11      895.53      966.82     33.24 o
  -5   7  11       25.71       21.53      9.38 o
  -4   7  11      208.43      193.34     14.30 o
  -3   7  11        3.43        5.15      7.39 o
  -2   7  11      784.05      799.33     32.00 o
  -1   7  11        6.01        2.94      4.09 o
   0   7  11     1695.26     1824.49     38.10 o
   1   7  11      231.36      221.72      9.44 o
   2   7  11     2509.01     2391.57    110.83 o
   3   7  11       96.40       86.76      9.06 o
   4   7  11       60.66       58.87      7.59 o
   5   7  11        0.65      -11.84     11.84 o
   6   7  11      132.62      132.84     19.61 o
   7   7  11        2.50       24.82     18.58 o
  -8   8  11       22.45      -18.98     30.66 o
  -7   8  11      147.50      107.28     20.81 o
  -6   8  11        1.26       -2.92     12.73 o
  -5   8  11      237.05      203.84     14.32 o
  -4   8  11       66.18       42.06      6.32 o
  -3   8  11     1185.58     1183.34     27.14 o
  -2   8  11       28.93       23.40      5.11 o
  -1   8  11     2392.42     2453.33     91.45 o
   0   8  11      244.15      228.76     11.80 o
   1   8  11      129.25      118.10      8.33 o
   2   8  11      255.46      224.71     19.20 o
   3   8  11      624.72      619.61     22.70 o
   4   8  11        8.22        7.33     14.11 o
   5   8  11      457.84      465.87     32.85 o
   6   8  11       18.89       16.51     16.42 o
  -8   9  11      117.14       62.98     63.50 o
  -7   9  11       75.78       69.38     16.46 o
  -6   9  11      330.43      324.10     32.34 o
  -5   9  11      214.95      222.91     22.12 o
  -4   9  11      465.80      498.49     42.49 o
  -3   9  11      124.63      149.88     16.30 o
  -2   9  11     1832.84     1849.92     74.71 o
  -1   9  11      311.92      303.37     19.39 o
   0   9  11      336.81      339.65     14.60 o
   1   9  11        9.52        5.34      7.37 o
   2   9  11      335.88      326.87     17.91 o
   3   9  11       65.86       69.15      8.61 o
   4   9  11      392.20      377.27     27.01 o
   5   9  11        3.04       22.38     15.67 o
   6   9  11      188.69      169.46     60.58 o
  -7  10  11      432.45      354.23     40.30 o
  -6  10  11        1.83      -11.31     11.31 o
  -5  10  11      674.32      751.10     35.61 o
  -4  10  11        0.03       -2.24      9.40 o
  -3  10  11      195.55      181.58     17.49 o
  -2  10  11       13.53        5.44     10.11 o
  -1  10  11      447.73      430.75     24.04 o
   0  10  11        0.25        8.87      9.49 o
   1  10  11     1210.44     1283.94     42.84 o
   2  10  11       11.48        0.22      6.16 o
   3  10  11      473.55      518.76     27.02 o
   4  10  11        4.97       10.41     15.33 o
   5  10  11       60.55       44.77     15.38 o
   6  10  11        6.23        8.76     35.04 o
  -7  11  11       25.10      -24.24     24.24 o
  -6  11  11      174.95      105.93     44.52 o
  -5  11  11       84.93       75.93     17.82 o
  -4  11  11      456.99      426.43     24.36 o
  -3  11  11       13.71        8.24     10.96 o
  -2  11  11      606.78      612.88     47.83 o
  -1  11  11       83.20       78.70     12.37 o
   0  11  11      645.30      649.88     27.94 o
   1  11  11        2.10        6.51      8.07 o
   2  11  11      220.82      200.17     26.88 o
   3  11  11        0.13       11.26      9.19 o
   4  11  11      532.49      526.29     47.44 o
   5  11  11       19.91        9.54     15.38 o
  -7  12  11       95.17       23.36     36.50 o
  -6  12  11        0.02      -16.74     22.18 o
  -5  12  11      200.84      213.40     32.50 o
  -4  12  11        3.22      -11.08     11.08 o
  -3  12  11      512.00      548.83     69.86 o
  -2  12  11        0.15        2.67     10.22 o
  -1  12  11      796.82      829.29     62.16 o
   0  12  11       97.81       86.49     12.77 o
   1  12  11      205.79      220.84     25.71 o
   2  12  11        9.58       13.87     13.94 o
   3  12  11      229.95      236.50     19.91 o
   4  12  11       53.37       48.10     18.14 o
   5  12  11      333.46      308.22     55.47 o
  -6  13  11      243.27      257.45     41.72 o
  -5  13  11        5.57        9.75     19.58 o
  -4  13  11      352.28      332.62     23.68 o
  -3  13  11       11.89       28.95     10.54 o
  -2  13  11      149.27      142.80     16.56 o
  -1  13  11        7.96        4.63      9.44 o
   0  13  11      676.93      746.81     39.58 o
   1  13  11        8.49       10.95     14.33 o
   2  13  11      476.95      506.75     32.19 o
   3  13  11       39.24       28.91     15.61 o
   4  13  11      162.68      120.66     21.75 o
  -5  14  11      192.23      190.40     30.85 o
  -4  14  11       35.66       20.88     15.59 o
  -3  14  11      372.23      333.08     24.65 o
  -2  14  11       23.43       41.24     24.55 o
  -1  14  11      241.04      242.01     18.06 o
   0  14  11       62.45       54.94     14.12 o
   1  14  11      633.77      680.29     89.05 o
   2  14  11        2.04        3.08     15.59 o
   3  14  11      239.23      175.20     25.88 o
  -4  15  11      328.45      323.67     30.81 o
  -3  15  11        2.54       -1.09     16.96 o
  -2  15  11      513.83      480.73     31.04 o
  -1  15  11        5.04      -19.20     19.20 o
   0  15  11      315.11      257.06     29.62 o
   1  15  11        3.53       -1.53     13.94 o
   2  15  11       41.89        8.21     14.06 o
   3  15  11        0.19      -45.25     45.25 o
  -3  16  11      147.97      181.15     38.62 o
  -2  16  11        0.73       -9.36     26.19 o
  -1  16  11      249.78      206.97     27.93 o
   0  16  11      149.34       78.34     27.36 o
   1  16  11      204.29      157.06     22.17 o
  -8   0  12       17.11       32.12     14.60 o
  -6   0  12      170.98      162.04     20.44 o
  -4   0  12     6117.15     6670.34    149.22 o
  -2   0  12        3.46       -2.92      5.61 o
   0   0  12     2096.18     2054.25     52.93 o
   2   0  12      682.34      685.36     57.66 o
   4   0  12     1393.08     1463.30     61.02 o
   6   0  12        5.50        7.30     18.98 o
  -9   1  12      156.08      117.01     35.77 o
  -8   1  12        1.84       -0.85      9.77 o
  -7   1  12      276.64      280.23     21.17 o
  -6   1  12      201.71      188.29     16.69 o
  -5   1  12      661.36      671.50     24.43 o
  -4   1  12        0.27       12.74      4.42 o
  -3   1  12      886.41      885.89     16.43 o
  -2   1  12      570.86      576.75     18.75 o
  -1   1  12     2418.14     2587.62     42.45 o
   0   1  12      189.54      173.31      8.71 o
   1   1  12     1424.46     1458.45     26.78 o
   2   1  12      277.74      272.18     10.26 o
   3   1  12      365.70      349.64     13.14 o
   4   1  12       76.44       57.31      8.89 o
   5   1  12      326.12      367.50     19.52 o
   6   1  12       34.42       20.44     18.25 o
   7   1  12      146.54      144.36     22.64 o
  -9   2  12        2.31       -9.51     14.31 o
  -8   2  12      548.21      551.76     26.31 o
  -7   2  12        4.64       -0.26      8.37 o
  -6   2  12      170.43      137.74     11.78 o
  -5   2  12        9.59       16.96      5.70 o
  -4   2  12      822.37      832.70     24.62 o
  -3   2  12      166.10      154.65      5.97 o
  -2   2  12      807.89      828.65     19.39 o
  -1   2  12       13.87        6.26      3.70 o
   0   2  12     3283.88     3301.51     59.84 o
   1   2  12      241.63      229.45      7.32 o
   2   2  12      399.42      400.26     12.85 o
   3   2  12       45.42       43.93      6.51 o
   4   2  12      328.48      339.00     20.95 o
   5   2  12       79.68       84.35     11.41 o
   6   2  12      315.26      279.49     25.81 o
   7   2  12        1.14        1.08     18.04 o
  -9   3  12       95.80       80.78     17.01 o
  -8   3  12       15.14        0.73     11.35 o
  -7   3  12      136.90      110.69     16.79 o
  -6   3  12        4.89        6.33      6.75 o
  -5   3  12     1322.23     1333.59     47.67 o
  -4   3  12        0.05        2.03      7.02 o
  -3   3  12     1613.88     1685.33     53.95 o
  -2   3  12      113.99      116.75     10.54 o
  -1   3  12      327.44      299.22     12.87 o
   0   3  12      140.86      136.49      7.51 o
   1   3  12      718.37      696.31     13.85 o
   2   3  12       62.68       50.84      5.29 o
   3   3  12     1450.49     1495.43     42.35 o
   4   3  12        0.17        1.41      7.95 o
   5   3  12      345.75      336.31     21.49 o
   6   3  12       21.04        4.38     13.42 o
   7   3  12       52.07        5.88     18.04 o
  -9   4  12       13.12      -10.55     37.96 o
  -8   4  12      125.00      106.26     33.58 o
  -7   4  12       13.58       26.10     13.12 o
  -6   4  12      536.66      590.20     24.67 o
  -5   4  12       97.32      105.11     15.14 o
  -4   4  12     1445.39     1454.63     30.13 o
  -3   4  12      234.00      211.63     15.15 o
  -2   4  12      301.93      326.30     13.37 o
  -1   4  12       70.47       80.86      6.32 o
   0   4  12     1431.56     1346.50     63.21 o
   1   4  12      337.08      351.32      8.94 o
   2   4  12      905.24      899.55     36.45 o
   3   4  12       24.53        9.72      5.90 o
   4   4  12      554.08      520.38     23.14 o
   5   4  12       38.55       30.90     12.26 o
   6   4  12      161.18      167.05     21.68 o
   7   4  12       12.38       21.90     18.58 o
  -8   5  12        0.00      -14.07     14.07 o
  -7   5  12      413.52      428.31     27.73 o
  -6   5  12        1.93       10.37     11.74 o
  -5   5  12      350.54      340.49     19.73 o
  -4   5  12        4.80        1.74      4.00 o
  -3   5  12      224.87      226.89     11.84 o
  -2   5  12       51.88       52.57      7.33 o
  -1   5  12     2468.07     2550.22     80.88 o
   0   5  12       60.85       42.71      7.13 o
   1   5  12     1421.96     1444.71     42.56 o
   2   5  12      139.98      118.94      8.01 o
   3   5  12      253.67      221.52     11.80 o
   4   5  12       39.63       42.62      9.03 o
   5   5  12      192.63      207.46     19.61 o
   6   5  12        2.17        8.71     22.63 o
   7   5  12      265.62      217.32     70.07 o
  -8   6  12      171.58      122.26     22.90 o
  -7   6  12       58.19       53.15     22.50 o
  -6   6  12      280.22      251.13     14.84 o
  -5   6  12       14.28        5.86      8.94 o
  -4   6  12      717.02      698.32     41.85 o
  -3   6  12       20.87       22.04      8.57 o
  -2   6  12     1215.90     1251.63     45.63 o
  -1   6  12      195.52      165.30     11.59 o
   0   6  12     1343.43     1275.01     80.03 o
   1   6  12      286.06      264.92      9.28 o
   2   6  12      355.71      356.02     14.59 o
   3   6  12        4.37       -1.01      6.56 o
   4   6  12      551.31      581.87     24.93 o
   5   6  12       50.74       38.06     18.98 o
   6   6  12      183.91      159.80     31.39 o
  -8   7  12        2.63        4.38     20.44 o
  -7   7  12       39.81       30.16     12.72 o
  -6   7  12       54.50       39.56      9.55 o
  -5   7  12     1274.88     1272.16     63.50 o
  -4   7  12        2.07       -8.44     17.13 o
  -3   7  12     1091.61     1025.65     72.06 o
  -2   7  12        1.25       -5.93      5.93 o
  -1   7  12      617.67      602.17     24.65 o
   0   7  12       86.17       77.87      6.11 o
   1   7  12      509.69      476.70     25.28 o
   2   7  12       99.29       85.61     11.17 o
   3   7  12      955.60      949.39     43.62 o
   4   7  12        4.24        7.40      7.62 o
   5   7  12      169.24      173.65     20.11 o
   6   7  12       28.87       32.59     15.97 o
  -8   8  12      242.26      119.71     43.79 o
  -7   8  12       23.07       18.69     17.01 o
  -6   8  12      344.35      368.20     23.99 o
  -5   8  12       82.52       84.04     11.49 o
  -4   8  12      318.42      331.27     66.43 o
  -3   8  12      142.59      102.01     15.17 o
  -2   8  12      443.67      458.70     20.23 o
  -1   8  12        3.70        2.40      8.43 o
   0   8  12     2820.07     2883.56     91.33 o
   1   8  12       40.53       34.10      9.69 o
   2   8  12      225.39      241.55     12.57 o
   3   8  12       13.63        6.90      8.22 o
   4   8  12      101.99       80.63     13.68 o
   5   8  12       48.58       43.79     16.52 o
   6   8  12      175.86      141.33     21.68 o
  -7   9  12      307.30      261.23     28.06 o
  -6   9  12      129.28      127.27     17.89 o
  -5   9  12      287.21      300.62     36.15 o
  -4   9  12       11.55       12.12     11.37 o
  -3   9  12      337.73      357.66     25.71 o
  -2   9  12      263.42      259.26     18.96 o
  -1   9  12     1159.83     1111.29     76.38 o
   0   9  12       35.30       35.55      9.02 o
   1   9  12      553.09      616.05     39.82 o
   2   9  12      179.74      165.09     11.80 o
   3   9  12      275.99      285.32     24.44 o
   4   9  12       27.96       18.69     12.41 o
   5   9  12      195.06      175.23     21.68 o
   6   9  12       13.22       32.12     24.82 o
  -7  10  12        9.37      -33.58     33.58 o
  -6  10  12      205.76      212.93     21.43 o
  -5  10  12        0.02      -10.69     13.48 o
  -4  10  12      941.94     1016.29     71.29 o
  -3  10  12        4.58        7.09     10.38 o
  -2  10  12      663.32      660.74     32.97 o
  -1  10  12       17.70       22.90     10.56 o
   0  10  12       16.12        1.86      8.66 o
   1  10  12        1.26        0.56      9.79 o
   2  10  12      732.39      710.78     38.56 o
   3  10  12        5.25       -5.37      9.89 o
   4  10  12      512.63      508.66     34.31 o
   5  10  12        4.04      -14.89     15.08 o
  -7  11  12      255.70      243.55     39.63 o
  -6  11  12       18.97       -7.32     19.27 o
  -5  11  12      189.17      191.53     24.36 o
  -4  11  12        2.42      -10.72     10.72 o
  -3  11  12      308.57      272.98     21.69 o
  -2  11  12       87.98       78.32     13.94 o
  -1  11  12      611.49      632.33     32.99 o
   0  11  12        2.12        4.73     15.06 o
   1  11  12      669.83      683.37     52.10 o
   2  11  12      126.33      120.10     16.47 o
   3  11  12      159.88      129.43     14.22 o
   4  11  12        1.66       10.16     11.57 o
   5  11  12      142.32       71.19     33.58 o
  -6  12  12      240.09      251.81     32.30 o
  -5  12  12       91.16       99.48     22.73 o
  -4  12  12       91.78       57.45     16.65 o
  -3  12  12       56.47       37.87     12.90 o
  -2  12  12      370.14      391.29     26.01 o
  -1  12  12       13.14       -5.16     10.78 o
   0  12  12      802.60      885.61     41.06 o
   1  12  12        3.92        3.31     19.08 o
   2  12  12      449.61      514.31     78.10 o
   3  12  12        0.09        9.35     18.25 o
   4  12  12       53.30       13.71     20.61 o
  -5  13  12      262.27      288.41     31.87 o
  -4  13  12        0.26       14.55     14.27 o
  -3  13  12      593.72      615.63     33.01 o
  -2  13  12       32.47       29.95     13.61 o
  -1  13  12      155.48      143.15     36.66 o
   0  13  12        0.23       -1.93     13.61 o
   1  13  12      312.23      277.88     29.40 o
   2  13  12        9.02       17.52     29.20 o
   3  13  12      290.46      233.83     54.01 o
   4  13  12        0.00      -19.14     19.14 o
  -5  14  12        8.88       13.52     27.22 o
  -4  14  12      343.84      337.64     37.72 o
  -3  14  12        5.29        1.14     12.30 o
  -2  14  12      529.04      515.18     32.24 o
  -1  14  12       12.00       -7.22     14.13 o
   0  14  12       99.47       58.23     18.20 o
   1  14  12        9.46        0.43     18.58 o
   2  14  12      336.39      325.67     51.58 o
   3  14  12       14.33        3.91     28.68 o
  -4  15  12        1.00        9.26     15.86 o
  -3  15  12      213.54      236.91     27.66 o
  -2  15  12        0.71        0.47     18.09 o
  -1  15  12      343.08      320.96     36.77 o
   0  15  12        0.05       -9.64     16.65 o
   1  15  12      550.93      549.99     55.47 o
   2  15  12        0.36        2.08     17.16 o
  -2  16  12      176.22       56.35     27.79 o
  -1  16  12       10.24      -16.65     25.55 o
   0  16  12      126.06       95.90     23.98 o
  -9   0  13      217.73      275.91     40.87 o
  -7   0  13      189.67      129.92     20.44 o
  -5   0  13       27.57       23.53      8.37 o
  -3   0  13     4026.58     4108.86    101.01 o
  -1   0  13     1249.33     1382.17     77.37 o
   1   0  13      171.29      175.91     10.14 o
   3   0  13      277.16      280.12     29.20 o
   5   0  13      607.51      586.20     56.20 o
   7   0  13      146.80      125.54     32.12 o
  -9   1  13        0.36      -12.41     15.48 o
  -8   1  13       78.47       51.70     27.01 o
  -7   1  13       46.98       30.59     11.84 o
  -6   1  13      923.54     1022.03     38.03 o
  -5   1  13       92.38       70.48      8.85 o
  -4   1  13      380.88      353.28     23.18 o
  -3   1  13      328.21      318.98     12.64 o
  -2   1  13     1844.86     1964.91     45.66 o
  -1   1  13      672.79      647.07     20.81 o
   0   1  13      517.24      487.34     17.86 o
   1   1  13       34.38       35.08      5.90 o
   2   1  13     1386.63     1357.33     46.57 o
   3   1  13       87.88       79.69      7.58 o
   4   1  13      284.82      285.59     16.78 o
   5   1  13        0.44        4.46     14.75 o
   6   1  13       90.19       73.39     17.46 o
   7   1  13        9.52        8.58     17.01 o
  -9   2  13       22.43       23.00     17.01 o
  -8   2  13       15.62        3.79     18.25 o
  -7   2  13      633.63      629.28     26.96 o
  -6   2  13       15.30        5.67      8.99 o
  -5   2  13      493.51      468.78     28.60 o
  -4   2  13       47.54       29.07      4.85 o
  -3   2  13      804.91      812.70     21.49 o
  -2   2  13       16.24       13.69      5.95 o
  -1   2  13      732.58      679.41     21.91 o
   0   2  13       88.71       98.59      8.21 o
   1   2  13     1649.14     1682.45     38.96 o
   2   2  13        0.26        6.11      4.95 o
   3   2  13      857.08      861.12     25.28 o
   4   2  13       88.78       74.71     10.96 o
   5   2  13      104.08       90.13     12.20 o
   6   2  13       25.70        4.38     20.44 o
  -8   3  13      203.63      166.52     37.23 o
  -7   3  13        0.14       -2.99     12.41 o
  -6   3  13      218.76      186.51     17.29 o
  -5   3  13        0.02       -0.39      5.57 o
  -4   3  13      312.47      293.21     33.33 o
  -3   3  13       11.96       12.48      4.98 o
  -2   3  13     2358.26     2459.32     50.44 o
  -1   3  13        0.11        0.45      7.16 o
   0   3  13      756.09      728.51     20.44 o
   1   3  13       40.50       36.12      5.58 o
   2   3  13      199.01      198.49      8.95 o
   3   3  13       14.17        4.32      6.08 o
   4   3  13      661.32      712.00     27.66 o
   5   3  13        2.73        7.77     10.04 o
   6   3  13      299.82      217.00     25.74 o
  -8   4  13       55.29       43.67     14.58 o
  -7   4  13      156.42      127.26     20.02 o
  -6   4  13        0.97        6.19      7.57 o
  -5   4  13      533.66      558.04     40.00 o
  -4   4  13      160.50      129.46     14.34 o
  -3   4  13      900.45      817.60     52.32 o
  -2   4  13        7.47       -5.22      7.42 o
  -1   4  13      697.85      712.34     35.82 o
   0   4  13      103.91      102.88     11.38 o
   1   4  13      789.26      808.44     25.01 o
   2   4  13        0.68       -2.83      4.08 o
   3   4  13      391.25      407.26     17.68 o
   4   4  13       52.96       47.22      9.97 o
   5   4  13      430.67      369.70     24.26 o
   6   4  13        0.95      -16.47     26.28 o
  -8   5  13       74.96       80.71     19.71 o
  -7   5  13        3.62       -7.56      9.89 o
  -6   5  13      956.59     1082.73     44.17 o
  -5   5  13        1.25       -3.59      5.78 o
  -4   5  13      397.48      458.67     24.26 o
  -3   5  13       45.12       49.36      8.34 o
  -2   5  13      525.68      493.11     19.46 o
  -1   5  13      164.95      136.33     12.25 o
   0   5  13      828.52      852.78     35.38 o
   1   5  13      190.35      188.37     13.71 o
   2   5  13     1455.52     1403.92     31.29 o
   3   5  13        4.72       -1.75      6.50 o
   4   5  13      307.10      334.98     18.92 o
   5   5  13        4.96       30.66     13.42 o
   6   5  13       24.80       27.01     16.52 o
  -8   6  13       14.88       29.53     18.57 o
  -7   6  13      272.97      211.36     19.44 o
  -6   6  13        0.12       -2.73     17.16 o
  -5   6  13      372.42      344.21     26.87 o
  -4   6  13       64.74       42.24     13.10 o
  -3   6  13      474.30      478.30     49.67 o
  -2   6  13       39.37       25.95      7.32 o
  -1   6  13     1908.69     1907.58     84.74 o
   0   6  13      491.79      493.98     21.46 o
   1   6  13      638.04      615.63     29.35 o
   2   6  13        0.41        4.47      6.11 o
   3   6  13      267.29      255.18     15.12 o
   4   6  13       89.52      100.39     11.38 o
   5   6  13      220.62      247.68     23.21 o
   6   6  13        7.57       -0.88     19.43 o
  -8   7  13      108.19       86.86     26.28 o
  -7   7  13       18.61        0.46     12.01 o
  -6   7  13      223.15      198.21     28.63 o
  -5   7  13        5.63       -2.26      7.75 o
  -4   7  13      221.37      221.69     20.65 o
  -3   7  13      112.07      124.14     15.12 o
  -2   7  13     2589.53     2582.63    162.36 o
  -1   7  13       50.07       36.29     16.12 o
   0   7  13      351.74      383.58     53.42 o
   1   7  13       11.45       15.45      6.74 o
   2   7  13      163.60      152.25     14.03 o
   3   7  13        2.53       16.56      8.05 o
   4   7  13      260.02      269.19     21.24 o
   5   7  13       11.46      -14.27     28.47 o
   6   7  13      318.56      238.82     32.05 o
  -7   8  13      185.76      159.45     24.70 o
  -6   8  13        6.19       18.29     16.68 o
  -5   8  13     1163.83     1232.82     59.69 o
  -4   8  13      246.22      241.24     23.87 o
  -3   8  13      203.81      204.65     19.86 o
  -2   8  13       21.24       16.73     13.60 o
  -1   8  13      289.54      282.80     19.25 o
   0   8  13      110.91      121.00      8.84 o
   1   8  13     1023.15     1054.84     41.09 o
   2   8  13        2.43        5.29      6.45 o
   3   8  13      398.96      415.27     20.46 o
   4   8  13        3.53      -11.04     11.04 o
   5   8  13      102.79       65.23     21.60 o
  -7   9  13       86.36       86.66     23.87 o
  -6   9  13      509.64      509.65     63.62 o
  -5   9  13       27.72        6.87     10.65 o
  -4   9  13      326.91      349.25     26.87 o
  -3   9  13      100.00       95.93     16.69 o
  -2   9  13      344.42      351.23     28.49 o
  -1   9  13       64.08       67.60     13.36 o
   0   9  13      768.81      832.12     30.56 o
   1   9  13       47.59       27.03      8.41 o
   2   9  13      546.84      520.01     24.14 o
   3   9  13       36.51       40.90     11.36 o
   4   9  13      150.18      172.86     57.66 o
   5   9  13       41.08       23.94     21.86 o
  -7  10  13      136.52      145.60     27.21 o
  -6  10  13        0.20        2.55     14.12 o
  -5  10  13       61.59       47.52     15.86 o
  -4  10  13        2.14       -8.67     11.25 o
  -3  10  13      455.95      462.44     31.74 o
  -2  10  13        4.52       11.69     10.78 o
  -1  10  13     1409.73     1462.31     85.55 o
   0  10  13        0.09       -1.59      9.73 o
   1  10  13      118.06      149.91     16.89 o
   2  10  13        0.03        3.07      8.89 o
   3  10  13      100.18       81.58     20.34 o
   4  10  13        2.13        1.30     29.20 o
   5  10  13      431.30      356.68     39.11 o
  -6  11  13      229.45      205.96     29.39 o
  -5  11  13       19.15       15.20     14.98 o
  -4  11  13      438.65      420.93     39.80 o
  -3  11  13       11.61       14.20     12.63 o
  -2  11  13       60.01       30.48     12.91 o
  -1  11  13        6.01       12.95     11.24 o
   0  11  13      633.80      674.87     36.24 o
   1  11  13      243.55      251.54     23.71 o
   2  11  13      380.66      366.43     34.01 o
   3  11  13      139.52      164.01     60.58 o
   4  11  13      181.96      220.94     37.53 o
  -6  12  13        5.52       19.91     45.98 o
  -5  12  13      401.17      427.06     37.28 o
  -4  12  13       59.30       48.92     16.41 o
  -3  12  13      236.19      216.77     24.02 o
  -2  12  13        0.12       -3.48     14.58 o
  -1  12  13      145.57      144.96     18.69 o
   0  12  13      117.53      110.36     16.42 o
   1  12  13      548.84      502.86     74.85 o
   2  12  13        7.87       17.70     31.39 o
   3  12  13      365.15      307.66     42.09 o
   4  12  13        9.77       -3.25     24.71 o
  -5  13  13       14.02        2.58     17.05 o
  -4  13  13      290.47      241.05     29.55 o
  -3  13  13        9.28        8.64     13.81 o
  -2  13  13      466.85      472.32     38.35 o
  -1  13  13       17.79       20.64     15.38 o
   0  13  13      587.04      549.06     60.25 o
   1  13  13       39.87       -7.77     29.01 o
   2  13  13       45.71       29.64     22.68 o
   3  13  13        6.43       20.30     36.50 o
  -4  14  13       30.87       18.69     21.28 o
  -3  14  13      331.95      304.88     32.40 o
  -2  14  13        6.34       10.73     14.04 o
  -1  14  13      511.21      513.21     66.60 o
   0  14  13       31.66       20.55     25.74 o
   1  14  13       91.11       43.91     41.95 o
   2  14  13        4.63      -26.19     26.19 o
  -3  15  13        9.24       16.06     23.74 o
  -2  15  13       30.99       14.49     18.03 o
  -1  15  13        1.77      -19.62     63.50 o
   0  15  13      173.17      157.43     24.73 o
  -8   0  14      639.09      735.75     64.23 o
  -6   0  14      112.02      144.52     29.20 o
  -4   0  14      782.04      769.09     56.20 o
  -2   0  14      404.25      461.49     26.99 o
   0   0  14     2635.07     2793.57    278.10 o
   2   0  14      330.60      334.01     16.34 o
   4   0  14      132.96      126.36     17.65 o
   6   0  14      114.87       68.61     26.28 o
  -8   1  14       16.78       22.52     17.52 o
  -7   1  14      134.86       95.26     20.99 o
  -6   1  14       39.65       28.68     10.91 o
  -5   1  14      526.55      532.82     23.65 o
  -4   1  14       30.49       20.66      3.95 o
  -3   1  14     1499.47     1585.57     53.73 o
  -2   1  14      201.72      204.29     17.25 o
  -1   1  14      649.58      711.83     26.97 o
   0   1  14       22.76       18.99      7.59 o
   1   1  14      333.48      330.21     18.54 o
   2   1  14      168.34      159.14      8.86 o
   3   1  14      710.63      736.15     25.07 o
   4   1  14       21.21        3.22      7.71 o
   5   1  14      202.51      210.61     17.02 o
   6   1  14       30.92        0.73     15.48 o
  -8   2  14      128.70      148.91     24.76 o
  -7   2  14        0.98      -14.01     14.01 o
  -6   2  14      160.66      137.90     15.47 o
  -5   2  14       98.28       73.25     10.50 o
  -4   2  14     1308.89     1252.02     42.92 o
  -3   2  14       10.49       18.22      6.85 o
  -2   2  14      753.71      784.61     27.26 o
  -1   2  14      314.91      331.66     17.20 o
   0   2  14      429.14      417.33     19.87 o
   1   2  14      160.48      135.29     11.20 o
   2   2  14      418.31      394.97     13.27 o
   3   2  14        0.68        7.98      6.16 o
   4   2  14      671.73      710.10     28.16 o
   5   2  14        0.94       18.06     16.44 o
   6   2  14       87.79       77.26     24.53 o
  -8   3  14        3.39       23.21     24.82 o
  -7   3  14      439.49      461.86     33.38 o
  -6   3  14       11.98       15.39      9.69 o
  -5   3  14      248.05      230.64     26.50 o
  -4   3  14        3.85        1.52      6.17 o
  -3   3  14      218.55      196.42      8.50 o
  -2   3  14       21.37       11.46      4.59 o
  -1   3  14     1458.57     1538.53     38.65 o
   0   3  14        0.06        2.87      5.69 o
   1   3  14     1082.50     1161.84     37.18 o
   2   3  14        6.96       -3.17      4.78 o
   3   3  14      412.61      429.50     18.33 o
   4   3  14       11.44       -5.72     10.54 o
   5   3  14       77.33       53.58     13.43 o
   6   3  14       36.84       41.67     21.00 o
  -8   4  14      269.31      251.45     45.98 o
  -7   4  14       18.20        2.07     11.11 o
  -6   4  14      125.92      130.89     29.36 o
  -5   4  14       61.25       38.73     10.83 o
  -4   4  14      568.31      635.91     35.31 o
  -3   4  14       41.58       32.21      9.55 o
  -2   4  14      886.33      878.48     37.58 o
  -1   4  14       36.00       28.93      5.14 o
   0   4  14      576.52      582.21     23.39 o
   1   4  14        0.47       -6.89      9.69 o
   2   4  14      994.63     1025.73     40.03 o
   3   4  14      129.77      102.28     11.19 o
   4   4  14      189.81      162.48     19.17 o
   5   4  14       60.95       44.14     13.46 o
   6   4  14      127.50      113.36     25.86 o
  -8   5  14        0.42       -4.87     37.96 o
  -7   5  14       37.70       28.21     14.98 o
  -6   5  14        1.41      -10.12     10.40 o
  -5   5  14      665.24      704.85     39.78 o
  -4   5  14        0.33       -7.07     11.64 o
  -3   5  14     1055.04     1026.84     69.02 o
  -2   5  14       55.71       52.41     10.11 o
  -1   5  14      608.80      583.38     56.56 o
   0   5  14       73.32       74.83     13.98 o
   1   5  14      158.34      153.98     11.38 o
   2   5  14       17.39       16.03      5.78 o
   3   5  14      644.62      668.03     39.40 o
   4   5  14        2.94       13.80      8.73 o
   5   5  14      324.47      353.28     34.84 o
   6   5  14        4.56       -0.14     19.89 o
  -8   6  14      113.90       87.62     26.78 o
  -7   6  14        3.16        9.01     14.28 o
  -6   6  14      354.30      333.55     22.54 o
  -5   6  14      148.37      140.35     19.35 o
  -4   6  14      558.59      559.42     33.97 o
  -3   6  14       22.74       27.66     11.74 o
  -2   6  14      410.12      456.80     29.40 o
  -1   6  14       53.09       77.21     26.80 o
   0   6  14      858.42      936.41     42.66 o
   1   6  14       49.47       49.71     13.92 o
   2   6  14      587.56      574.31     39.61 o
   3   6  14       38.84       18.81     10.31 o
   4   6  14      103.34       83.71     16.65 o
   5   6  14       30.19       29.48     15.78 o
  -7   7  14      305.06      249.05     24.30 o
  -6   7  14        5.14        1.30     13.46 o
  -5   7  14      417.55      474.17     32.04 o
  -4   7  14       12.98        7.91     12.87 o
  -3   7  14      119.71      134.41     21.70 o
  -2   7  14       70.46       87.84     16.23 o
  -1   7  14     1176.19     1225.78     51.66 o
   0   7  14       41.93       23.61     12.13 o
   1   7  14      905.21     1008.52     53.38 o
   2   7  14      108.66      128.00     13.24 o
   3   7  14      127.77      111.00     14.26 o
   4   7  14        1.76       32.39     33.78 o
   5   7  14       67.36      102.41     26.28 o
  -7   8  14        0.32       -1.96     26.03 o
  -6   8  14       65.82       59.90     17.30 o
  -5   8  14        6.38       17.12     13.07 o
  -4   8  14     1262.09     1489.75     80.69 o
  -3   8  14        1.97      -11.74     11.74 o
  -2   8  14      595.64      610.02     34.54 o
  -1   8  14      115.14       77.70     15.55 o
   0   8  14       92.35       82.75     16.56 o
   1   8  14      107.30       90.50     15.03 o
   2   8  14      323.60      334.47     26.34 o
   3   8  14       16.65        7.78      9.95 o
   4   8  14      465.81      522.39     34.52 o
   5   8  14       51.02       28.05     20.61 o
  -7   9  14       90.32       73.01     27.88 o
  -6   9  14      101.35       89.54     26.27 o
  -5   9  14      391.66      348.91     28.90 o
  -4   9  14       15.89        3.98     14.50 o
  -3   9  14      447.86      437.09     31.50 o
  -2   9  14      211.32      223.77     21.78 o
  -1   9  14      383.28      433.48     29.55 o
   0   9  14       18.83       10.91     11.17 o
   1   9  14      215.70      221.53     19.82 o
   2   9  14       78.54       86.07     20.65 o
   3   9  14      416.07      392.14     28.40 o
   4   9  14        9.28       -1.22     16.69 o
  -6  10  14      454.90      435.46     61.14 o
  -5  10  14        4.22       14.17     14.64 o
  -4  10  14       10.10       33.93     15.68 o
  -3  10  14        0.31      -12.85     12.85 o
  -2  10  14      213.87      240.02     31.11 o
  -1  10  14        3.14       14.64     12.46 o
   0  10  14     1206.43     1261.43     52.22 o
   1  10  14        0.38       -7.24     12.45 o
   2  10  14      325.27      367.64     34.35 o
   3  10  14        6.01        7.36     12.43 o
   4  10  14       57.10       35.75     19.67 o
  -6  11  14       31.42       13.83     29.77 o
  -5  11  14      175.45      171.25     32.79 o
  -4  11  14       36.46       13.32     14.69 o
  -3  11  14      518.82      522.98     38.39 o
  -2  11  14       99.94       79.59     15.96 o
  -1  11  14      235.99      228.22     25.71 o
   0  11  14       53.37       38.41     17.07 o
   1  11  14      241.65      227.74     28.56 o
   2  11  14      103.24       99.10     21.37 o
   3  11  14      401.47      251.18     42.83 o
  -5  12  14        9.85       -5.97     21.28 o
  -4  12  14      394.96      348.54     34.84 o
  -3  12  14        6.82       -4.31     17.22 o
  -2  12  14      547.65      580.47     42.88 o
  -1  12  14        9.83        9.74     12.30 o
   0  12  14       78.27       50.32     24.90 o
   1  12  14       17.18      -18.01     23.86 o
   2  12  14      164.91      142.30     35.05 o
   3  12  14        3.17       25.97     26.99 o
  -4  13  14        0.45      -17.34     17.34 o
  -3  13  14      196.84      202.79     30.80 o
  -2  13  14        0.13        6.02     15.39 o
  -1  13  14      269.56      230.17     29.69 o
   0  13  14       10.42       -2.43     17.43 o
   1  13  14      439.76      380.31     38.26 o
   2  13  14       18.94       30.66     42.33 o
  -3  14  14        3.44      -17.78     18.78 o
  -2  14  14      233.72      155.23     24.65 o
  -1  14  14       76.21       38.97     18.62 o
   0  14  14      347.63      299.30     36.08 o
   1  14  14        9.83        2.81     22.97 o
  -7   0  15      423.29      383.93     56.93 o
  -5   0  15      624.78      703.53     44.55 o
  -3   0  15      865.71      841.78     44.24 o
  -1   0  15      141.16      145.76     18.24 o
   1   0  15      738.63      717.68     41.39 o
   3   0  15      718.28      752.23     34.98 o
   5   0  15       37.28       50.03     26.31 o
  -8   1  15      132.04      116.14     25.63 o
  -7   1  15       76.54       39.32     23.21 o
  -6   1  15      400.07      363.15     29.17 o
  -5   1  15        8.20       22.88     12.20 o
  -4   1  15      180.56      189.01     15.56 o
  -3   1  15      128.26      134.87     12.72 o
  -2   1  15     1389.84     1488.03     46.39 o
  -1   1  15       23.75       31.52      8.30 o
   0   1  15      661.38      729.73     46.78 o
   1   1  15       49.69       34.37      9.26 o
   2   1  15      207.04      187.72     13.15 o
   3   1  15        0.13        3.76      7.77 o
   4   1  15      285.49      272.45     18.77 o
   5   1  15       45.55       52.17     17.02 o
   6   1  15      142.86       55.47     32.00 o
  -8   2  15        0.00       11.39     19.43 o
  -7   2  15      220.87      244.76     35.77 o
  -6   2  15       39.96       29.27     13.27 o
  -5   2  15      159.55      159.57     19.24 o
  -4   2  15       46.89       33.64      9.79 o
  -3   2  15      628.64      668.21     29.41 o
  -2   2  15       42.28       46.07      9.27 o
  -1   2  15      977.41     1103.73     38.12 o
   0   2  15      311.56      330.60     18.25 o
   1   2  15      629.20      621.07     45.72 o
   2   2  15       17.15       19.68      9.26 o
   3   2  15      150.85      144.26     13.23 o
   4   2  15       17.16       13.80     11.18 o
   5   2  15      238.09      251.20     26.43 o
  -8   3  15       39.48       29.06     21.90 o
  -7   3  15        5.89       11.61     21.14 o
  -6   3  15      491.25      495.12     41.69 o
  -5   3  15        6.02        5.50     10.94 o
  -4   3  15      682.59      745.01     38.34 o
  -3   3  15       39.46       41.00      8.75 o
  -2   3  15      208.80      205.76     14.20 o
  -1   3  15        8.56       10.47      7.16 o
   0   3  15      605.18      562.04     25.80 o
   1   3  15       36.72       29.61      8.52 o
   2   3  15      818.15      836.19     31.13 o
   3   3  15       11.32       -1.57      7.37 o
   4   3  15      292.18      280.13     19.42 o
   5   3  15        2.15       -3.67     17.04 o
  -8   4  15       13.80       24.98     27.36 o
  -7   4  15      229.59      178.19     18.16 o
  -6   4  15        1.39       -2.81     14.13 o
  -5   4  15      205.82      241.81     24.15 o
  -4   4  15       14.33       16.95      8.32 o
  -3   4  15      820.46      901.58     43.64 o
  -2   4  15       15.69        9.38     16.37 o
  -1   4  15      480.93      469.01     27.60 o
   0   4  15       43.37       22.37      6.88 o
   1   4  15      701.01      694.46     28.56 o
   2   4  15       70.46       57.93     10.06 o
   3   4  15      349.55      340.32     20.65 o
   4   4  15       76.12       72.74     13.73 o
   5   4  15      103.32       54.86     18.09 o
  -7   5  15        0.75       23.58     13.61 o
  -6   5  15      143.35       96.73     20.29 o
  -5   5  15       14.95       26.16     13.98 o
  -4   5  15      234.09      252.12     22.63 o
  -3   5  15       64.45       60.06     14.40 o
  -2   5  15      911.74     1006.63     46.93 o
  -1   5  15        0.35        9.25     10.96 o
   0   5  15     1022.29     1102.26     49.90 o
   1   5  15        3.99       -0.79     10.85 o
   2   5  15      157.93      124.85     14.49 o
   3   5  15        3.35      -10.43     10.43 o
   4   5  15      107.10       63.06     15.04 o
   5   5  15        3.50        9.59     21.02 o
  -7   6  15      114.69       74.92     27.76 o
  -6   6  15       61.64       94.74     39.54 o
  -5   6  15      628.42      741.30     44.04 o
  -4   6  15      130.46      148.49     26.25 o
  -3   6  15      429.43      449.48     30.85 o
  -2   6  15       70.30       67.95     15.39 o
  -1   6  15      266.46      261.65     23.18 o
   0   6  15      184.33      198.71     20.34 o
   1   6  15      553.72      620.71     37.87 o
   2   6  15        2.70       -7.06     13.15 o
   3   6  15      300.53      279.58     20.44 o
   4   6  15       18.30       28.15     13.77 o
   5   6  15      147.72       91.97     31.95 o
  -7   7  15       21.13       -2.33     17.16 o
  -6   7  15      576.87      572.66     44.14 o
  -5   7  15        8.07       36.44     15.97 o
  -4   7  15      648.25      713.61     63.71 o
  -3   7  15        2.41        9.77     13.07 o
  -2   7  15      173.21      144.45     18.74 o
  -1   7  15        5.31        7.09     13.13 o
   0   7  15      175.47      175.33     19.90 o
   1   7  15       35.51       35.01     14.03 o
   2   7  15      879.29      925.83     50.88 o
   3   7  15        0.01       -2.00     11.80 o
   4   7  15       87.93       66.46     17.49 o
   5   7  15       38.51       22.12     20.45 o
  -7   8  15      136.67       57.38     21.56 o
  -6   8  15       15.55       25.27     24.54 o
  -5   8  15       67.53       63.17     18.47 o
  -4   8  15       30.21       27.01     16.34 o
  -3   8  15      603.95      607.86     45.56 o
  -2   8  15       10.43       12.95     13.07 o
  -1   8  15      734.12      793.96     74.97 o
   0   8  15       14.57       -7.57     11.82 o
   1   8  15      359.83      366.91     28.77 o
   2   8  15       37.32        1.31     15.67 o
   3   8  15       22.48       28.82     15.40 o
   4   8  15       53.33       52.89     18.16 o
  -6   9  15      131.99      109.77     22.07 o
  -5   9  15        0.38      -16.23     16.23 o
  -4   9  15      263.55      313.70     29.16 o
  -3   9  15       94.51      111.45     28.68 o
  -2   9  15      378.35      403.94     31.16 o
  -1   9  15        0.18        5.49     15.91 o
   0   9  15      342.62      407.71     31.21 o
   1   9  15      347.63      445.58     32.65 o
   2   9  15      374.43      461.04     42.73 o
   3   9  15      186.23      154.75     34.75 o
   4   9  15       69.54       47.94     21.13 o
  -6  10  15        2.60       -1.81     17.47 o
  -5  10  15      722.44      715.66     50.50 o
  -4  10  15       10.09      -15.12     15.12 o
  -3  10  15      183.97      168.44     22.73 o
  -2  10  15        0.06        2.63     16.79 o
  -1  10  15        3.58        2.93     13.95 o
   0  10  15        0.05       -8.30     15.38 o
   1  10  15      815.02      877.30     87.59 o
   2  10  15        3.70       14.29     24.24 o
   3  10  15      305.21      354.06     45.51 o
  -5  11  15        9.44       21.72     16.55 o
  -4  11  15      219.19      206.05     23.29 o
  -3  11  15      196.99      251.73     28.35 o
  -2  11  15      427.39      456.10     36.40 o
  -1  11  15       83.55       90.61     22.34 o
   0  11  15      343.24      371.37     29.54 o
   1  11  15       27.38        0.14     20.96 o
   2  11  15      169.97      150.77     34.57 o
   3  11  15        0.13       13.72     56.93 o
  -4  12  15       25.90       -4.38     28.47 o
  -3  12  15      295.02      272.31     31.16 o
  -2  12  15        5.83       37.43     25.74 o
  -1  12  15      553.12      537.03     37.09 o
   0  12  15        4.43        6.30     20.43 o
   1  12  15      202.72       93.77     26.52 o
   2  12  15        0.32      -23.85     23.85 o
  -3  13  15       15.80       44.62     19.48 o
  -2  13  15       79.07       31.91     19.71 o
  -1  13  15        4.31      -12.68     21.20 o
   0  13  15      135.72       66.08     26.94 o
   1  13  15       55.84       34.05     30.05 o
  -6   0  16       50.78      -21.90     23.36 o
  -4   0  16      741.19      829.36     47.33 o
  -2   0  16      944.03     1085.94     56.08 o
   0   0  16      225.25      226.74     43.06 o
   2   0  16       70.15       91.63     21.90 o
   4   0  16      560.32      634.31     44.17 o
  -7   1  16      279.08      236.31     37.12 o
  -6   1  16       14.17        2.43     15.91 o
  -5   1  16      451.55      487.75     32.78 o
  -4   1  16       68.73       73.96     12.27 o
  -3   1  16      123.10      116.98     13.64 o
  -2   1  16      102.54      118.68     13.04 o
  -1   1  16      873.12      914.44     36.70 o
   0   1  16       18.63        8.34      8.75 o
   1   1  16      549.09      591.25     28.81 o
   2   1  16       14.78        7.85     12.22 o
   3   1  16      184.49      188.58     23.18 o
   4   1  16       30.23       33.60     13.30 o
   5   1  16      115.91      101.70     19.44 o
  -7   2  16        9.49       20.53     31.39 o
  -6   2  16      290.73      294.88     46.11 o
  -5   2  16      136.58      137.79     19.35 o
  -4   2  16      386.74      414.26     42.59 o
  -3   2  16       14.63        7.62      7.39 o
  -2   2  16      212.62      218.47     16.09 o
  -1   2  16        7.58       -7.47      7.47 o
   0   2  16      929.29      976.75     37.74 o
   1   2  16       20.29        5.59     16.22 o
   2   2  16      496.11      510.04     28.36 o
   3   2  16       85.53       67.72     14.33 o
   4   2  16      109.02       97.31     14.46 o
   5   2  16       32.24      -15.84     15.84 o
  -7   3  16       42.71       29.29     24.09 o
  -6   3  16       17.86       -0.03     14.87 o
  -5   3  16      299.09      284.17     27.39 o
  -4   3  16        1.70       15.92     12.67 o
  -3   3  16      682.73      766.20     39.05 o
  -2   3  16        7.38       -5.58      6.31 o
  -1   3  16      821.87      821.45     32.45 o
   0   3  16       66.80       73.14     10.67 o
   1   3  16      116.43      110.19     13.59 o
   2   3  16       15.20       -6.60      9.77 o
   3   3  16      282.88      307.13     24.34 o
   4   3  16        0.14        8.72     13.92 o
   5   3  16      285.42      256.49     25.59 o
  -7   4  16        0.01       18.78     18.88 o
  -6   4  16      230.97      194.65     24.89 o
  -5   4  16        9.56      -11.40     14.86 o
  -4   4  16      180.46      171.25     20.59 o
  -3   4  16       74.61       63.12     14.28 o
  -2   4  16      854.45      955.15     43.74 o
  -1   4  16      208.57      247.51     23.19 o
   0   4  16      454.50      582.45     38.54 o
   1   4  16       11.51       12.09     11.68 o
   2   4  16      245.65      204.51     24.41 o
   3   4  16       13.49        8.83     17.49 o
   4   4  16      208.15      171.31     24.44 o
   5   4  16        0.28      -22.58     22.58 o
  -7   5  16      235.21      238.05     30.03 o
  -6   5  16        0.26       -1.70     13.80 o
  -5   5  16      388.12      384.83     43.83 o
  -4   5  16        0.25       -7.21     13.10 o
  -3   5  16      132.33      112.27     17.80 o
  -2   5  16       15.67        7.61     13.69 o
  -1   5  16      437.22      421.60     28.04 o
   0   5  16        3.20      -10.30     10.30 o
   1   5  16      946.01     1040.56     55.50 o
   2   5  16       31.47        9.61     13.25 o
   3   5  16      150.29      147.33     19.92 o
   4   5  16        3.57        6.88     15.79 o
  -7   6  16        2.20      -10.77     24.71 o
  -6   6  16      124.78      120.25     21.78 o
  -5   6  16       59.16       48.84     18.05 o
  -4   6  16      597.70      654.01     72.94 o
  -3   6  16        1.86      -12.59     12.59 o
  -2   6  16      404.88      451.36     31.11 o
  -1   6  16       95.13       89.15     19.29 o
   0   6  16      308.61      347.69     28.37 o
   1   6  16        0.91       -2.37     13.84 o
   2   6  16      217.21      215.42     25.61 o
   3   6  16       99.91       62.14     17.75 o
   4   6  16      184.09      123.61     26.17 o
  -6   7  16        5.35       -4.47     19.35 o
  -5   7  16      262.20      253.17     40.40 o
  -4   7  16       26.17       15.78     15.39 o
  -3   7  16      779.84      875.45     49.79 o
  -2   7  16       54.51       54.02     15.97 o
  -1   7  16      287.41      273.85     26.17 o
   0   7  16        2.61       14.62     14.13 o
   1   7  16       58.50       51.07     32.01 o
   2   7  16        2.60        7.76     16.59 o
   3   7  16      262.35      253.37     36.45 o
   4   7  16       19.43       -8.90     22.05 o
  -6   8  16      326.58      261.65     27.21 o
  -5   8  16       58.73       36.82     18.64 o
  -4   8  16      103.93       97.10     21.52 o
  -3   8  16        0.05        7.54     16.57 o
  -2   8  16      112.72      108.65     19.28 o
  -1   8  16      146.14      132.35     20.57 o
   0   8  16      746.83      851.12     48.75 o
   1   8  16       50.10       27.50     18.17 o
   2   8  16      257.10      231.70     27.21 o
   3   8  16        0.11        1.80     18.91 o
  -6   9  16        9.92        7.04     48.90 o
  -5   9  16      259.12      236.05     30.27 o
  -4   9  16       63.75       47.05     19.58 o
  -3   9  16      138.24      117.59     22.42 o
  -2   9  16       40.72       29.51     16.47 o
  -1   9  16      390.84      392.04     31.88 o
   0   9  16      121.30       96.70     36.21 o
   1   9  16      302.04      294.88     29.62 o
   2   9  16      133.79      100.15     28.68 o
   3   9  16      200.66      146.21     35.07 o
  -5  10  16        0.56      -18.53     18.53 o
  -4  10  16      549.47      552.95     42.99 o
  -3  10  16        0.00       -1.39     15.89 o
  -2  10  16      454.05      553.21     40.63 o
  -1  10  16       23.95       12.47     25.96 o
   0  10  16      107.15       84.38     21.03 o
   1  10  16       73.74       86.78     28.85 o
   2  10  16       63.09       38.69     27.87 o
  -4  11  16       53.98       26.11     27.74 o
  -3  11  16       78.95       54.49     22.25 o
  -2  11  16       61.08       98.47     23.38 o
  -1  11  16      431.12      466.26     37.90 o
   0  11  16        9.36       29.93     26.84 o
   1  11  16      214.38      227.45     81.02 o
   2  11  16       31.44       61.66     32.50 o
  -3  12  16        4.69      -18.29     20.35 o
  -2  12  16      126.36      118.95     33.58 o
  -1  12  16        9.75       25.55     26.84 o
   0  12  16      390.96      367.82     47.79 o
   1  12  16        2.89       24.26     38.69 o
  -7   0  17      366.55      417.51     72.99 o
  -5   0  17       82.27      108.20     22.08 o
  -3   0  17       70.96       66.42     17.82 o
  -1   0  17     1539.09     1740.86     80.99 o
   1   0  17      206.37      213.68     25.56 o
   3   0  17      111.99       97.82     23.46 o
  -7   1  17       29.17       30.66     35.77 o
  -6   1  17      342.94      310.50     39.23 o
  -5   1  17       22.90        6.19     13.53 o
  -4   1  17      404.82      475.91     42.14 o
  -3   1  17       35.82       27.77      9.40 o
  -2   1  17      271.73      284.39     20.32 o
  -1   1  17       62.39       77.05     12.37 o
   0   1  17      290.36      291.48     21.22 o
   1   1  17      172.97      157.60     16.50 o
   2   1  17      378.15      382.99     25.71 o
   3   1  17        8.96      -12.53     13.31 o
   4   1  17      177.08      142.78     23.36 o
  -7   2  17      118.58       99.46     30.76 o
  -6   2  17       33.52       40.89     18.25 o
  -5   2  17      334.16      319.26     28.52 o
  -4   2  17       63.04       68.01     27.04 o
  -3   2  17      665.51      654.11     29.67 o
  -2   2  17        8.46       12.71      8.78 o
  -1   2  17      215.39      197.56     16.15 o
   0   2  17       14.98       16.94      9.26 o
   1   2  17      134.25      112.06     22.76 o
   2   2  17       24.06       27.09     15.23 o
   3   2  17      545.16      680.01     49.38 o
   4   2  17        6.66       -9.81     16.18 o
  -7   3  17       20.39       54.59     54.01 o
  -6   3  17      138.18      116.67     21.56 o
  -5   3  17        0.35       -2.99     20.29 o
  -4   3  17      120.62      114.93     17.80 o
  -3   3  17        8.60       29.72     27.40 o
  -2   3  17      618.49      658.45     44.02 o
  -1   3  17        0.98       12.13     12.37 o
   0   3  17      805.11      903.23     49.30 o
   1   3  17        1.38        7.30     14.33 o
   2   3  17      134.16      150.78     22.74 o
   3   3  17       40.69       27.08     17.37 o
   4   3  17       67.15        0.08     17.67 o
  -7   4  17      173.58      168.92     40.16 o
  -6   4  17       23.61       29.31     19.58 o
  -5   4  17      180.09      171.18     23.31 o
  -4   4  17        0.20        4.31     15.84 o
  -3   4  17      289.32      287.35     25.43 o
  -2   4  17      141.58      153.47     20.46 o
  -1   4  17      539.49      575.77     43.21 o
   0   4  17       29.05       19.45     14.61 o
   1   4  17      363.57      370.76     30.90 o
   2   4  17       50.33       33.56     17.59 o
   3   4  17      189.77      104.51     24.29 o
   4   4  17       19.73        9.92     15.93 o
  -6   5  17      219.57      239.37     30.60 o
  -5   5  17        0.47        2.95     16.20 o
  -4   5  17      577.45      675.62     43.50 o
  -3   5  17        0.82       -1.85     13.27 o
  -2   5  17      312.67      293.85     26.40 o
  -1   5  17       27.41       33.01     14.87 o
   0   5  17       62.28       37.47     17.66 o
   1   5  17       16.80       19.94     13.75 o
   2   5  17      388.69      421.47     38.98 o
   3   5  17        0.03        2.18     19.10 o
   4   5  17      259.24      212.56     31.28 o
  -6   6  17       55.21       39.26     24.74 o
  -5   6  17      112.65       82.67     21.38 o
  -4   6  17       20.83       14.11     16.01 o
  -3   6  17      549.89      600.17     53.63 o
  -2   6  17       20.84       18.56     14.61 o
  -1   6  17      238.04      238.77     25.67 o
   0   6  17        4.02        4.37     14.75 o
   1   6  17      278.00      301.40     30.76 o
   2   6  17       42.30       49.30     17.32 o
   3   6  17      120.78       69.60     22.40 o
  -6   7  17      127.00      156.51     43.06 o
  -5   7  17        2.02       -2.83     17.37 o
  -4   7  17       37.94       34.93     18.37 o
  -3   7  17       12.28       11.23     15.68 o
  -2   7  17      636.95      681.36     43.76 o
  -1   7  17       16.21        4.36     15.35 o
   0   7  17      354.81      361.29     30.32 o
   1   7  17       91.39       55.97     21.70 o
   2   7  17      149.55      125.58     22.05 o
   3   7  17       11.62       11.59     26.19 o
  -5   8  17      307.37      355.46     65.20 o
  -4   8  17        2.32       -2.26     17.54 o
  -3   8  17      373.46      428.03     52.92 o
  -2   8  17      110.48      103.77     21.82 o
  -1   8  17       13.90        3.89     15.55 o
   0   8  17       84.61      100.02     22.52 o
   1   8  17      340.01      333.57     33.85 o
   2   8  17        0.46       32.06     25.74 o
   3   8  17      282.53      204.82     38.62 o
  -5   9  17       41.60        8.35     22.26 o
  -4   9  17      238.47      272.30     34.25 o
  -3   9  17      311.10      330.79     33.10 o
  -2   9  17      368.60      378.12     34.66 o
  -1   9  17       74.86       49.07     21.04 o
   0   9  17       36.28       19.83     18.20 o
   1   9  17       11.78       -9.71     17.47 o
   2   9  17      389.11      448.69     52.64 o
  -4  10  17        0.03       -6.71     23.85 o
  -3  10  17      367.44      288.83     37.11 o
  -2  10  17        6.63        8.36     22.12 o
  -1  10  17      438.32      501.56     39.87 o
   0  10  17        9.22        2.49     16.41 o
   1  10  17      216.14      202.23    102.92 o
  -3  11  17       10.90       11.37     21.75 o
  -2  11  17      182.84      133.99     27.09 o
  -1  11  17       31.49       -2.75     25.94 o
   0  11  17      111.64      137.98     35.60 o
  -6   0  18      438.16      557.65     80.29 o
  -4   0  18      332.76      262.42     30.77 o
  -2   0  18        1.09        7.46     13.23 o
   0   0  18      594.55      563.00     43.10 o
   2   0  18      508.32      458.76     45.98 o
  -6   1  18        4.13       19.55     20.25 o
  -5   1  18      212.71      224.07     25.98 o
  -4   1  18       62.18       61.31     16.64 o
  -3   1  18      412.38      436.75     32.45 o
  -2   1  18        1.70       14.90     13.53 o
  -1   1  18      273.81      284.02     25.98 o
   0   1  18      207.93      177.01     20.82 o
   1   1  18      229.80      274.45     28.56 o
   2   1  18       19.90       42.69     25.55 o
   3   1  18      180.74      129.38     23.70 o
  -6   2  18       46.26       63.54     21.20 o
  -5   2  18        0.32       -1.86     14.89 o
  -4   2  18      257.72      285.38     28.56 o
  -3   2  18       50.09       50.86     15.67 o
  -2   2  18      658.59      728.01     41.87 o
  -1   2  18      119.16      105.43     18.03 o
   0   2  18      293.52      313.06     30.47 o
   1   2  18       15.66        6.99     13.45 o
   2   2  18       75.08       53.67     18.78 o
   3   2  18        3.68       -0.29     18.86 o
  -6   3  18        0.24        6.67     25.27 o
  -5   3  18      408.69      404.85     39.80 o
  -4   3  18       14.31       19.45     13.75 o
  -3   3  18      131.03      119.64     20.22 o
  -2   3  18        0.36       -0.26     14.77 o
  -1   3  18      142.16      132.40     19.93 o
   0   3  18        7.43        5.39     15.89 o
   1   3  18      692.76      752.91     48.03 o
   2   3  18        8.71       41.34     17.82 o
   3   3  18      126.74      177.25     27.66 o
  -6   4  18      209.49      217.60     39.42 o
  -5   4  18       58.54       33.95     20.19 o
  -4   4  18      336.80      328.88     30.49 o
  -3   4  18        0.82       -7.49     11.10 o
  -2   4  18      188.98      196.59     37.05 o
  -1   4  18       22.70        9.46     14.54 o
   0   4  18      247.05      257.85     27.81 o
   1   4  18       26.88       17.47     19.97 o
   2   4  18      316.21      303.75     32.87 o
   3   4  18       46.63       66.06     38.79 o
  -6   5  18        0.78       32.76     23.24 o
  -5   5  18       88.93       50.36     26.84 o
  -4   5  18        0.08       -2.92     30.97 o
  -3   5  18      590.64      719.37     45.17 o
  -2   5  18       12.12       22.68     16.23 o
  -1   5  18      335.35      388.40     34.81 o
   0   5  18       25.08       16.32     17.59 o
   1   5  18      123.95      124.96     21.62 o
   2   5  18       10.54       55.13     22.10 o
   3   5  18       60.47       29.86     20.94 o
  -5   6  18       16.55      -11.61     18.81 o
  -4   6  18      174.51      227.22     37.28 o
  -3   6  18       39.98       27.84     17.25 o
  -2   6  18      296.04      335.74     31.54 o
  -1   6  18       96.18      117.37     21.88 o
   0   6  18      180.60      199.66     38.46 o
   1   6  18        8.77      -16.03     16.03 o
   2   6  18      235.93      284.65     32.39 o
  -5   7  18      249.81      219.39     84.67 o
  -4   7  18        3.98       23.24     16.78 o
  -3   7  18       74.39       37.35     18.81 o
  -2   7  18        0.05      -16.03     16.03 o
  -1   7  18       98.50       67.48     23.47 o
   0   7  18       20.64       19.90     18.39 o
   1   7  18      486.19      476.66     59.36 o
   2   7  18        8.05      -22.03     30.66 o
  -4   8  18      312.15      296.96     33.12 o
  -3   8  18        0.58       16.94     19.15 o
  -2   8  18      300.26      349.56     47.67 o
  -1   8  18        5.03       -3.73     19.35 o
   0   8  18      170.40      150.57     31.61 o
   1   8  18       30.66       34.77     38.26 o
  -3   9  18      225.09      219.85     31.83 o
  -2   9  18       58.14       40.93     24.42 o
  -1   9  18      308.06      326.20     33.69 o
   0   9  18        9.87       26.28     21.56 o
   1   9  18       86.34      114.40     36.37 o
  -2  10  18       33.79       13.53     20.85 o
  -1  10  18       17.18       22.01     21.55 o
  -5   0  19      524.33      509.48     78.83 o
  -3   0  19      342.15      275.91     52.55 o
  -1   0  19       71.78       77.37     36.50 o
   1   0  19      104.37       96.35     42.33 o
  -5   1  19       58.03       48.90     26.84 o
  -4   1  19      121.92      122.60     29.72 o
  -3   1  19       74.69       60.80     17.09 o
  -2   1  19      221.82      248.28     25.97 o
  -1   1  19       18.91       18.87     20.57 o
   0   1  19      400.30      369.85     33.52 o
   1   1  19       36.59       -5.01     29.93 o
   2   1  19      149.68      164.80     34.57 o
  -5   2  19      145.07      146.79     45.98 o
  -4   2  19        4.66       -2.21     27.01 o
  -3   2  19       28.68       12.14     15.67 o
  -2   2  19       64.17       42.38     19.60 o
  -1   2  19      630.77      643.30     44.47 o
   0   2  19        0.53      -16.73     16.95 o
   1   2  19      321.98      340.97     32.14 o
   2   2  19       21.55       38.10     20.29 o
  -5   3  19        0.04       52.58     27.22 o
  -4   3  19      476.55      506.55     40.44 o
  -3   3  19       14.14       30.07     19.06 o
  -2   3  19      201.47      218.37     34.89 o
  -1   3  19      128.93      131.03     22.85 o
   0   3  19       92.80       69.60     19.54 o
   1   3  19       37.37       55.44     27.88 o
   2   3  19      166.42      202.31     29.17 o
  -5   4  19      222.85      226.22     38.45 o
  -4   4  19        0.83       10.54     17.62 o
  -3   4  19      287.67      247.42     29.34 o
  -2   4  19       41.84       48.34     18.39 o
  -1   4  19      228.94      271.20     29.08 o
   0   4  19        0.04      -18.29     18.29 o
   1   4  19       87.76      106.46     23.59 o
   2   4  19       26.01       25.93     20.55 o
  -5   5  19       12.47       -4.43     54.74 o
  -4   5  19       53.81       19.62     22.17 o
  -3   5  19        8.53       -1.64     16.95 o
  -2   5  19      184.14      189.32     25.95 o
  -1   5  19        3.06       -8.26     19.04 o
   0   5  19      538.67      612.43     53.51 o
   1   5  19        2.32       21.55     47.44 o
   2   5  19       83.93       71.29     24.56 o
  -4   6  19        5.35        0.30     25.15 o
  -3   6  19      157.93      197.88     28.70 o
  -2   6  19       70.68      102.49     60.63 o
  -1   6  19      247.00      251.63     57.25 o
   0   6  19        2.17       12.85     18.64 o
   1   6  19      150.94      128.45     25.56 o
  -3   7  19       32.74       27.33     23.64 o
  -2   7  19      202.74      187.75     29.55 o
  -1   7  19        2.74       27.96     21.05 o
   0   7  19       27.20       -9.92     19.64 o
   1   7  19        2.13      -24.82     35.04 o
  -2   8  19       10.65        8.07     40.87 o
  -1   8  19      257.85      248.44     33.04 o
  -4   0  20      132.11      157.66     48.17 o
  -2   0  20      629.78      655.46     84.67 o
   0   0  20      159.95      121.17     45.25 o
  -4   1  20       85.40       61.70     29.41 o
  -3   1  20      144.32      153.26     33.54 o
  -2   1  20        0.91      -25.31     27.01 o
  -1   1  20      159.46      185.65     86.13 o
   0   1  20       71.40       34.78     26.19 o
   1   1  20      141.04       56.35     30.76 o
  -4   2  20      210.75      189.84     34.48 o
  -3   2  20        5.63       -6.03     23.67 o
  -2   2  20       56.50       57.22     29.20 o
  -1   2  20        9.65       39.13     40.15 o
   0   2  20      138.14      133.23     32.98 o
   1   2  20       14.98        7.30     35.04 o
  -4   3  20        0.97       11.51     26.19 o
  -3   3  20      353.48      355.88     45.38 o
  -2   3  20       25.87      -17.66     17.66 o
  -1   3  20      304.17      296.93     32.14 o
   0   3  20       65.45       62.48     28.37 o
   1   3  20       47.07       22.71     27.36 o
  -4   4  20      131.53      166.82     34.06 o
  -3   4  20       17.48       29.44     26.44 o
  -2   4  20      327.68      339.63     34.14 o
  -1   4  20        6.54       26.16     25.94 o
   0   4  20      141.77      129.85     31.30 o
  -3   5  20      132.12      133.90     34.57 o
  -2   5  20        7.28      -17.93     17.93 o
  -1   5  20       44.85       56.16     25.15 o
   0   5  20        0.60       40.87     32.12 o
  -2   6  20      150.77       85.99     62.04 o
  -1   0  21      178.37      122.62     42.33 o
  -2   1  21      201.06      198.65     38.21 o
 
